# Supplementary material for: Examining the effect of moderating variables on autonomous public van acceptance model (APVAM)
Source: PLoS One. 2023 Aug 11;18(8):e0290030. doi: 10.1371/journal.pone.0290030 (PMC10420362; doi:10.1371/journal.pone.0290030)
Supplement: S2 File — SmartPLS software version 3 or higher is required to view the codes. (ZIP) [file pone.0290030.s002.zip]

Archive with 6 entries (6 files):
- Copy of 99-02-27 Public SEM (2)- with missing data/.meta
- Copy of 99-02-27 Public SEM (2)- with missing data/99-02-27 Public SEM 2.splsm
- Copy of 99-02-27 Public SEM (2)- with missing data/99-02-27 Public SEM 2.splsm.meta
- Copy of 99-02-27 Public SEM (2)- with missing data/98-10-20  public (All data) 222 .txt
- Copy of 99-02-27 Public SEM (2)- with missing data/98-10-20  public (All data) 222 .txt.meta
- Copy of 99-02-27 Public SEM (2)- with missing data/98-10-20  public (All data) 222 .txt.aggregated
