# Supplementary material for: Examining the effect of moderating variables on autonomous public van acceptance model (APVAM)
Source: PLoS One. 2023 Aug 11;18(8):e0290030. doi: 10.1371/journal.pone.0290030 (PMC10420362; doi:10.1371/journal.pone.0290030)
Supplement: S2 File — SmartPLS software version 3 or higher is required to view the codes. (ZIP) [file pone.0290030.s002.zip › Copy of 99-02-27 Public SEM (2)- with missing data/99-02-27 Public SEM 2.splsm]

iGSsnvtZMzKPNvFO+xGucw7RdCku2vbEypPUYmZz/ude83vsPOSDXxYHmNE//bplgQMd4yYSC22v
IJcMbd7Uzyc5qTeUX1qOrt+MmlX6th21bw/J/OpQGbzBFw/1/SgtkpRTBcadH9iCdmxdJNSkuvLi
eiRgre+tj6jB2comqqAFdTJUYmXjJ5OmolTZYFsU9ObK8TAfaFrJ2TOOeJHW2/kWNwegzYq2PgVv
rj8iZsKGa6U37XcDNrltyX0fBIQJsrN1kGdVu/PFfHYspQ/dirmX7kwbUoN9yp3Kv3rN8Iw7tCvN
8xDiHaveWaDnNSMpbCua9KyCdDUa0Oc4VCVpLjUPAdIgbml+TqA09UEShPLmqQa/LyHVJlX8DnT0
oJpYygoyAS2WarHjQVCBkH+dbySw37Z1LBFBm6KG5Vkxb+02DFTVwplr8QUvmTqiEKMSuoMetiIA
ruiJKCxjk8asmY6VQlSqC+3Fyg+SjtooydWOLZFf+eR+OOrPW01tyVgx5obRwJEkQL2IN+BvBk7u
QYKEBCTo9SUT8PudbOcMXzBHP20E0rrPwjW4vwK1p+klyeFOds2He3cY2N+OaGLyR/UyQ3AbEMRk
g2BrJkamiyKXaWk5kgLSmn0MVXT1LX93YLVU9edBdcazWiCXVEOxOnJdYXb5IbToZ8CNmXZJWVsw
D4anQ3PpWRdSMeduHMBekfWCeorgcumdOesAvNGhP/7V+ywX3gzzBNggqOF9VOBsTY7FH9N10aB5
7U0YuBrPhnY07/oXgWlfiXN0bh3AN4/+lUSyyRMRAZVgcRx8lOvrN8PIEHpzrS02IF5yxcnUER3N
l6AGAvS+O/6J/eE4NIsjS6F4KNtT278FAws9kBsL5n+L5a7wSGGFKT0AspLrHVH8EnIYJYhq/31K
bdKe81tfZskycq1eNn+wi9/PUqNLaXxCzf3FMNMxdv1WQaBamwDRYluVoOGi1L8CPuAxEai3bVME
Qy4vp3n4rQxqYR8bGHQaEk+M+LemKP9LeuN0fFWo2H6B89H9ab07enG282flDoo3/IIEgW7RmvB0
Sf9Hp2UAunrsM34uj0JXLH50wjVgnVVsxipfAvMWMbFk9q7BBwFl/TmgFunmrjCbzNI5B9fEMWDi
nMVMw2qq3CIW2JsAuYfUVXIxhsP3IDiJMXdWAxPUFR3c0UaIOPFFuR3UMlsbT7nzcPMkgN96JXYW
9ObK8TAfaFrJ2TOOeJHW2864NZLLskyL4BvfhNWdNVUSsSgTBFe+4Tdm4TQaLe86srN1kGdVu/PF
fHYspQ/dirpHI6qSAQ/TGjIcCKTjSrb9g+8DicGdeSq/HeYhHu2QK1CjCtk9SYPynIAYMhGCPjUP
AdIgbml+TqA09UEShPLmqQa/LyHVJlX8DnT0oJpYygoyAS2WarHjQVCBkH+dbySw37Z1LBFBm6KG
5Vkxb+02DFTVwplr8QUvmTqiEKMSuoMetiIAruiJKCxjk8asmY6VQlSqC+3Fyg+SjtooydWOLZFf
+eR+OOrPW01tyVgx5obRwJEkQL2IN+BvBk7uQYKEBCTo9SUT8PudbOcMXzBHP20E0rrPwjW4vwK1
p+klyeFOds2He3cY2N+OaGLyR/UyQ3AbEMRkg2BrJkamiyKXaWk5kgLSmn0MVXT1LX93YLVU9edB
dcazWiCXVEOxOnJdYXb5IbToZ8CNmXZJWVswD4anQ3PpWRdSMeduHMBeIjG8+2aAegvuAWDasPD3
uXQre9jQNCtvx//+YniX86yJ0De7M3ysfkBJUBkvrNoI0gGsYWWsGS3BG+yDWV7fi8JHzHPA7Cao
3L5crzVBXUcUZAk8GywJkfUWmjPDUEk/ZRIW9zQpJAV1SxSzGpJNnDsJ/fnm3rhy29HdTVlVPlW6
7xw9lwSu674xu3Vp3LEkmN1i5cPwQ0+NCPPrGqqpak08j5TFQLCSXf/QD+N1HDBh0Rme+2KbvCbA
aBl2IpZ6/44hHmoeFsajl42UYVFp84GCjh1ftHe+AEUJad8qN5tLcEQqpN1ZLOn/zRdOFrRLmSiK
XU5JgNq0PORzwwfknD9hfCfa0WKkJOCePRkdAty0TseQe1GgdUtoXR0mQInxYmk0BeGB41h+U8kO
pJA/TOcG1+9SKCW+L4bY7grxIs2tdEMADz5CpCaC3REvaJwooJOkcRp8rACqGHU//MZ9mDjjr8/+
PBY9b/6SwTJVyDHAzhVVPHIrgqH/g+7Ni6ZX/aLzDFEtN/SH7/SGzd7TR6T9ZzxZmDGxKPvniI9x
M6qGLGHxRNGYWhCHj2Ko5ioMQWr55yBKaQvx7oeqbLrXB78GxH8nEh8+hOiTSbp5+DnWNdLedh2d
RM7ZfJC9/G+veXGjhejfL/PLofitgexeNAGqndWKfXxMhqR5zUoH53Y+X/7afuf2Dv/D0wAYFmAq
ESHmKfO8b2BlpO+VqvUAuW+06ewHe7iED03LBAaSmaQhUbSL1xXP+qFcbqKs8tnlbUxWYPsCHC8Q
J8b4JxJBLQp7QivxXZtfCGwOj8y/WAQpTSWa4P5lVUn3tHjqCS8EUz15NjEyd5NhniqHgMiBcgRy
wIWf7VB1L9IKA6478QCwiwKKPTcoEbVHAc3arPpkdV22woRl2u476UTjoaSfAp3iJsUo9wUKlRQx
OTC811BLTWrngYaWpyzGjszS64yNbIT6K+b9bWYkuJxiHIOc861bRLTpRd94PbzHfIcl+d1ZSXlV
I7U8PwEvCuUMCHoNsrN1kGdVu/PFfHYspQ/dimAgjFHAapwD3EREJyRbLaQATTuMqnSi3XjiCwY+
Pw3w8iT5L6fVLXL7do90S4BK7md1W9BEGp2mUVeF1hHX0K6bh4zjFuhW0h+VPXUpyG/5qS+2AY6C
UWtTNpX6pxeokLZa+kZp6RrYVfGhT7yIa0jMwIRVOhLgFtqjE31JTmfrMoNQCTMZ7EsuIAD2K4ej
8YObP90hv68P16NJ1XozBNpLGzVET7670z/c4F2hBxjtfJM9d+XyStbVYB81yEBx/MTBdkKb9JRN
31cXFkC4N7lALaeXfplV3NkWXSsYoCoxElNMzQ4T43c3mnYZMk02X7rWW5KpeFzMKz0xoZGd53O+
rOuO4dRjZ9xBSF77xwzYrwAqOFprjN9a7+LarPQBUYyJQKcu3lPmbYNTmY0/fjeHolA3y9SHqZlU
7Vh2gKhwaZ62B9FbdBZ67KlqbluyFZwlr4y49jGTU2u0PVZB30vyNXQO9kY+QEy1Dkrzerq3ZolP
Qbxc/Y5/XVV6+rYcz7K7P6H2sXTZOm+xA6raKUU3m+0gRQl1L+GF5V/SiD1ilOsl8WYoOVQ4ZKV8
r+uWS+7dJ6FNUoxqGlHmNtXWERO9njEmgUXwCRcffPIeHzse5sE4QTWRZ7HXCq8dxksp+O04NIJB
lrHyfnDGSUwk2pQw9zR8HS2GPbCAWbhLIZBxzY6oNoVv6aWuTLZEPzVdX1HZUyC/mXFfuZp+CkeQ
Z/MiyUAq9kYjWA9Fiqv/Fe0YRZClr81m8yRwy5VwhCRFe845shhtYhCI2+4Ypx/K5XOHVBx+QLFM
DAcLdahzM8G7HLSoaT8L6U3Mx1fLvFiWaVXUrtXTzp5/GjUQaUWdJntYESTrw1eGO68z4SZe+HWx
9H9bHoKktgqfBJPHU1voXbEoPVVktQmSVG8DOISY+bTDgpfgWTSrFkuxDVxL3STUxiheuNLgL0RO
zcQUc6hTDTpcZHzg8NXVFWYAidAffCvnIu0RuR53ZLTfvEvX+8ifIY4aPDFyxqIHzMNrhKwOcyLm
SyRA1nmYF3p2Uo7dkLAGKL3B/3S/M7EkB6SE4ZZ5zWLq9yuL0rTFvd7KTXacKEtasUVjk0LYPH1Z
/5+KSGd1yCOKObvUlwxGtY5kJ3n9zXwScUYw90CzVB0lEC4fYfQMM8rM5jamrc9Ir3XqOGicBDb2
y+2/J6hJzD6RRTulN0oFlrIjFy0zrzh2LRzhTLOP7hM3K6dPuidWimZtTdNKN+CJfAP1mWbWkD7L
arMRo9sZKBrWnel5CGrR11QT2/XPymBpvA9mIN5WsM7QBobQYdHcuCjJpQcNDcGNIBTTPRko475R
iAAWZv3kzHfm1TqMjJE1PsZM8LymZTxDq2lNB/QWJs/OPvwj29WuwUm/jhJwo3P2mDtwLa3IKDc+
aq0YjhF7cRclHo3gtReLK5WA6eNPC8BGGlFkblHW20imU7ROtSugj77dRozuKGkebLK3DyelMDx2
5fB0KGsyosrNfBJxRjD3QLNUHSUQLh9hLq/17QRn69FSgKR77QLweSJTR9aAuQybVq/ZbTHJmqGB
2OHLPu3GN3fQOy43OkksT9kWb47CmluSm353M4FvHeCwOPHJ38Lp/tzQtrHMiVQsjsvWE8D0lynM
rN2hKksF5hMe9HS+mm5FgeyuSz2RyXSpXgRBjf9qi/W4bK1TX92qLmxcBwGUu0fPtOHRqomjiXNE
ewKmkQnTaMD+IbMN+yIbD9jA74+R/mEEAP4RDHP25xgvK9Yc1XXmEviiB4uddtvHf991Cm8cIvLM
tkr+ILMF39uqOOFNHyhbVqLiZBXVDMKRvoG9hzL30cNWOXyZBO1YcWWEyIKQ+KJGnnbRTmUSFvc0
KSQFdUsUsxqSTZxD+EAIRtSWwP09yUVW/fYoam1UfGzqQBAALfgYWH+GG5jdYuXD8ENPjQjz6xqq
qWpNPI+UxUCwkl3/0A/jdRwwuPokq/fYaly9TkBm+v+VRf+OIR5qHhbGo5eNlGFRafOBgo4dX7R3
vgBFCWnfKjebS3BEKqTdWSzp/80XTha0S5koil1OSYDatDzkc8MH5JzJwCkjS8avypCJuvCd1OeI
aO3lnMFz42mKKjqSFFywWG/dQHY7C5RlH3F8DAY9OxBhVEW48Lnr2ANlMyeZJPI+YxehaH/FB3Wv
2okRxSQt1VnoZMA8o7KMLv+w4pEY/j8f9xvdFNt8X1wgCaDMvSmPPuCts1wZZYqH1+1ct81I9BwN
rEoMzkV1Qg9Gnf9FTqpAY/edPIIMJo+F3yTacMPTWn8HXx+vuc6axuEbPYuBD7H3VPGXEmMz8Ev0
kNFESQKbXTVL1eSgI4h+dVZ/yy9tNDt1sDFW0mP7NJfSVDAExa4HUMnXoNFiyM8EcrzizI0KB8Rx
fCAkk1Blp/+pcfDeW/RxrTSx4aX2Qs/inhBDcZAtDOVRXVQn5f1VTnLTgbnY1DFyRPiJRRjEjFxn
3jYcgAaX5/BNVRKSeGjzxLtgrAELnAc+famB/6+C3ZMMx0HvdwYIjXjEvRcenYcQLB8U4s5qSgfz
mh9qQi29PFxcwdiOmFasDjXAXkdAEPGr6Vt0VVqMtcHNL4W2sVoE1wzz4VjJ16Dqrzegz9Zzl/Oe
AUBfemF1zNgt1qKYixg2BNmA6eNPC8BGGlFkblHW20imU7ROtSugj77dRozuKGkebLK3DyelMDx2
5fB0KGsyosrNfBJxRjD3QLNUHSUQLh9hLq/17QRn69FSgKR77QLweSJTR9aAuQybVq/ZbTHJmqGB
2OHLPu3GN3fQOy43OkksT9kWb47CmluSm353M4FvHeCwOPHJ38Lp/tzQtrHMiVQsjsvWE8D0lynM
rN2hKksF5hMe9HS+mm5FgeyuSz2RyXSpXgRBjf9qi/W4bK1TX90vkKxaazuQz5jijKjJLnTV/q0c
Z1HsjBL6cIM4YAAgm0NXF3XC51143QdyqU1Mhvx8DYQP1xDa80rhJaxv5iZ2dFVajLXBzS+FtrFa
BNcM83yHt2z5wGFbiO0KTA/SvlC11LPguRbKz6v2qlLW8OeIM/EoZwX3kVbBmPk/w/XYnMksOmD6
U7wR/rRSws+TgckK+8pkIAHlbu2QEv20qIyZfCCRcs1bfNExpQAONb7taeIlWyzMQ7YUgJJ0uIpB
oKDMwIRVOhLgFtqjE31JTmfrxRavavd27Maa3blvtFVJXVRs3ZCxcjJy5zQng9yhh7hLGzVET767
0z/c4F2hBxjtfJM9d+XyStbVYB81yEBx/MTBdkKb9JRN31cXFkC4N7nr3uJeDruI3k1B2Vfmx3rw
pLiMzCu44HAfhIyh77lMi9Bh0dy4KMmlBw0NwY0gFNM9GSjjvlGIABZm/eTMd+bVMZp/hFDN3osP
Sw8ut3EQp8Xjc/wm8OpyZK+ApxFEEkMKbi1I/ivXr+VC592UdZIhnE9O2N6cCMgVDOB6E3Nl8FoG
u6W9O8qnAF9Xb7wobLdzlvZXgAqKGImjAx9JQNBCh1vH1QeVAErdF97+ZRDAM9JYMkFtZqkey2vN
c/pKB2Dg1HQboLsfbBkYCJVpbX32am1UfGzqQBAALfgYWH+GG8n8XhhT1S6VZDgVlUDXQLE5i22q
hnaMqSlidIRoBKjICDYO3IZjCZXBx7AYy8GD4SI7tlpUeH/zPRObVzYGZHsNdFv4QIH5rfFuMO2f
wK76zjZ0FyrCCDHUTKKmXhA9PHHWyuncKVUXx7aut101y7m4YIIcG/gQ5H0JSLWqNG4VB9RPWw16
LdI3Ti5n2NQp/L5vqCeS3R/f6StLUo2PzVpNB/QWJs/OPvwj29WuwUm/GAwCGU61gHY6hzacRQuZ
1KJ4o6JUYJX3FR5QqfGUEcZsrMNb7VM0Vfc0+StQ0k91OAKS5RjMUKme4/ErdbhJHNBSUiX584Ms
5/3cJ+KmlmHgOs479YpDtd7XMEFF6Ne9eiUWcpSr7g9ls7B2E9HALbH3VPGXEmMz8Ev0kNFESQKt
Io14jBso6IvIIohTbxljJsmGIp9Qc44b57o2BjhdWPyOZzVNegGPDL2t+segVvo9iU61bQrg/X6h
BxNrNEMN7hWvbePgut4zvgEx+YhMGJc8CZbP4tTa+61XO80GgbcTqxM4F0a7RpOXWXdIHB0N1z+y
C8xEJXtU+OcIM0+y2zwvJajW5ta9XBcHUlvmiLyyC7+dkV0B359yDw+kZ+8dEkP9s/QacqpuFvx2
kGxoFtHjh8oWhBXyfq9wSSbiedCk6HObKudLbaybd9o2biIu899GgO4kJm0cjyneiiKFoHOW9leA
CooYiaMDH0lA0EKHW8fVB5UASt0X3v5lEMAz0lgyQW1mqR7La81z+koHYODUdBugux9sGRgIlWlt
ffZqbVR8bOpAEAAt+BhYf4YbyfxeGFPVLpVkOBWVQNdAsTmLbaqGdoypKWJ0hGgEqMgINg7chmMJ
lcHHsBjLwYPhIju2WlR4f/M9E5tXNgZkew10W/hAgfmt8W4w7Z/ArvrONnQXKsIIMdRMoqZeED08
p+nu/1SqejVbjLyG1IVRh1YFhbJQ0a5Vpq6jvkUp+6muX2QTKhifS/2rbSNXWLDwgbZfrLeN45gb
/oDcWxDdggI5AYCnK9Uk1wOMy/E2a8APEJ4NykgNFjnFa9uxmAIh5GotRn5Wuiyir/1udS9pbauO
ZrtbrfP23jNPWjteZoqguVp0K4jfj1JrE0q53eN3M+w0uBJlr+zZt3bALZxwE8zAhFU6EuAW2qMT
fUlOZ+t0w1X0xHx07cMjIM9YJ6dLvsfeZRPNfXWYFAcXnxaW5mM6GU+m5QIWs/IN9fptW0wvdOM4
+5C3YQSyuqt2gAYlpnKYmQ8yr00Vhp5zkSeyGm3XAc8UeahPHfRcv3HQYycLMv99Gjw+x51kGy2P
doaT4wGMzfW4maSouMmHs3nThNc/sgvMRCV7VPjnCDNPsts8LyWo1ubWvVwXB1Jb5oi8kJrqnxf4
CgnEr+W7Xlo2thJD/bP0GnKqbhb8dpBsaBavZ1u9H9bixReBAJDTxOeUSC1QiioUvsFE+EujA8tx
NOGtkoqbJ0iHAy1xlLC/DvXXypzme4Fv0733uWmYEntUS01oA0HZDoCiFI1NETUP/Gqwb5DvmeGT
pvDj+yPpHPB0dNQq1hbr9kUc9GxjrDLxxgkXQuDPnwSHBfKhpuIl8itcUh7qyvfL842rUkJzlG0p
WMauJ5JJ6Gn99JdIOPB/HNJsqfZMDbfZTDRA1W6OZJzSpY4LsyRfs49nJ/R+z62O/WKWX+h2YUHy
5pr3z8LkY/Fqbo3rVOGwUDIGikE0Rop7W+qHUJ98xcgzQtgug4nvdwYIjXjEvRcenYcQLB8UjPzl
m2RvntnJxidRtvcRmdkn7jclSS9KT+71xfo/eh90VVqMtcHNL4W2sVoE1wzzbajzzVxcLCe5W3PA
LQT4RZO3NEta3R7gUbbJWyhOn6HwelGcj8D/iaXuou2QK01+mD2WC/rsIQGJr8OaFxoLj3tzw8W9
vnLzCMF7OiliJ0HGCRdC4M+fBIcF8qGm4iXyDjxEWVuYRGY01gV/sfnRozahA03CK5E5AAdgLiTu
CfwRDDGmuu9kvKGsDwhVzOukYDO+Dxg9uBKoHYvBetCtNgIlsWzW2jyUXFKhZrbKUE3hBe4djtWS
0vvcBQERZWxMarncJqGJLn66perLKjHSaE1Rz+v4kDo/6pyq7wXeZkJf5L8J4KCeK3Z0Iycny6XF
nPeuqmRgoFqAgNlyoYyxo7dFDIjnUnWp/FwRzNmJ2eNWVJ4LqKYIBWvexus29DIAAnXzibK6M/Cf
N8wmuHYqptfvadgvIShFyiyrfv7WOSV1lDyoNl6b/Wtos4K5BKGBc5b2V4AKihiJowMfSUDQQodb
x9UHlQBK3Rfe/mUQwDPSWDJBbWapHstrzXP6Sgdg4NR0G6C7H2wZGAiVaW199mptVHxs6kAQAC34
GFh/hhvJ/F4YU9UulWQ4FZVA10CxOYttqoZ2jKkpYnSEaASoyAg2DtyGYwmVwcewGMvBg+EiO7Za
VHh/8z0Tm1c2BmR7DXRb+ECB+a3xbjDtn8Cu+s42dBcqwggx1Eyipl4QPTy85pnkx8TAHRDxajmq
N/cjVgWFslDRrlWmrqO+RSn7qa5fZBMqGJ9L/attI1dYsPCYOHvIG+kQ5tq7v2yTFj7yAjkBgKcr
1STXA4zL8TZrwLkbsEhomndvEP7OFKXnvMxBYQNxdMkQy6gU9bV+sCoYBO1YcWWEyIKQ+KJGnnbR
TmUSFvc0KSQFdUsUsxqSTZxD+EAIRtSWwP09yUVW/fYoam1UfGzqQBAALfgYWH+GG5jdYuXD8ENP
jQjz6xqqqWpNPI+UxUCwkl3/0A/jdRwwuPokq/fYaly9TkBm+v+VRf+OIR5qHhbGo5eNlGFRafOB
go4dX7R3vgBFCWnfKjebS3BEKqTdWSzp/80XTha0S5koil1OSYDatDzkc8MH5JzBVRAZGcd+W4j6
Z6dqHNhIsCIALgfuu9Ifan3Fy+O2V+Xz2PmKoTMFr30TMBLlL4zlFg+xf/EnfTU4ePW49VdaW+wY
tGUkAdSu1FkDnog2dTo/gILZtPjL3b4LpOSh1Rq9ujQthKkEe4Ks5jnBJ62HTwykC4r+oiDDyPH/
MYr7/wYovcH/dL8zsSQHpIThlnnNYur3K4vStMW93spNdpwoS1qxRWOTQtg8fVn/n4pIZ3XII4o5
u9SXDEa1jmQnef3NfBJxRjD3QLNUHSUQLh9h9AwzyszmNqatz0ivdeo4aJwENvbL7b8nqEnMPpFF
O6U3SgWWsiMXLTOvOHYtHOFMs4/uEzcrp0+6J1aKZm1N00o34Il8A/WZZtaQPstqsxGj2xkoGtad
6XkIatHXVBPbv3wMt+89nMyJsYa/fKJ2Ul/kvwngoJ4rdnQjJyfLpcWc966qZGCgWoCA2XKhjLGj
sAE3abwH/xMzrnZc5+Hm0VRn7egSNfNRKe4oKDzEFAmdojIBCa0NVfM+8IWQ/rzZ5UpQNYlTIkek
8btM9NHfAPn/ip7Qzj22OeUw/64iF/VzlvZXgAqKGImjAx9JQNBCh1vH1QeVAErdF97+ZRDAM9JY
MkFtZqkey2vNc/pKB2Dg1HQboLsfbBkYCJVpbX32am1UfGzqQBAALfgYWH+GG8n8XhhT1S6VZDgV
lUDXQLE5i22qhnaMqSlidIRoBKjICDYO3IZjCZXBx7AYy8GD4SI7tlpUeH/zPRObVzYGZHsNdFv4
QIH5rfFuMO2fwK76zjZ0FyrCCDHUTKKmXhA9PDQCuYyZ6aBOIdqe/7xl8wrQYdHcuCjJpQcNDcGN
IBTTPRko475RiAAWZv3kzHfm1cx5LUHUYy4q9xpazfzMuGO28wTKlMI/DK1zbIYWxJaf/8lrdERi
sPM3f6rA38CZQ9FiCHWI7jVI3FzSDegaGJh3I1caUsPogM1lBbzIUjpy18qc5nuBb9O997lpmBJ7
VEtNaANB2Q6AohSNTRE1D/xqsG+Q75nhk6bw4/sj6RzwdHTUKtYW6/ZFHPRsY6wy8cYJF0Lgz58E
hwXyoabiJfIrXFIe6sr3y/ONq1JCc5RtKVjGrieSSehp/fSXSDjwfxzSbKn2TA232Uw0QNVujmSc
0qWOC7MkX7OPZyf0fs+tjv1ill/odmFB8uaa98/C5GPxam6N61ThsFAyBopBNEbfFb44lA4QOvug
Rq8AI56Sg71Ju8IsKNwR/58hx0AbHmh5TuTM+48r/ubzs7H5A5YuxWEb5fbkvkawVOZMhb8axeNz
/Cbw6nJkr4CnEUQSQxTCbF6tS+cO9T8pEvxW3xJGBl90Ynsj+gswne9889HJgOnjTwvARhpRZG5R
1ttIplO0TrUroI++3UaM7ihpHmyytw8npTA8duXwdChrMqLKzXwScUYw90CzVB0lEC4fYS6v9e0E
Z+vRUoCke+0C8HkiU0fWgLkMm1av2W0xyZqhgdjhyz7txjd30DsuNzpJLE/ZFm+Owppbkpt+dzOB
bx3gsDjxyd/C6f7c0LaxzIlULI7L1hPA9JcpzKzdoSpLBeYTHvR0vppuRYHsrks9kcl0qV4EQY3/
aov1uGytU1/dg0lyqC7ZQ3gSr49T/OvSpOgKcttG0U1WNs6P1QUv9ioTB6A1/m/qXSvSW82f8PpN
p7++TJCYxhpLP/1d+yEnA3RVWoy1wc0vhbaxWgTXDPNRZQT3wm1qQ/5LLwPC7fKBGPvyCwmmvHFE
jx2FFvHVnZz1YFZgx9sz3yVyLEB1gcXSeUryn/oAdVxGWRkMXiFU9aRS8Pc5leNwhanD3Y6cM+04
NIJBlrHyfnDGSUwk2pR5KE4Th01M6GpgPMlEeTKp9oq6dgKcB2bfNk008n99TX60piHjCcD6m8UO
P+NHZYNShkMctjq1+Hs/SiVSOzEqM1KDT6/TKY9mg3HlpOMFzAHGnOTNVPgEyfT5sWdvuik9ZJE3
51vElYjuwAVbGeOgtJmAs1zR5H9Xqi55p7pO5stF46efC+Vdy5ui/hL8/zbvdwYIjXjEvRcenYcQ
LB8UcM94Qf8Rf/oYFhs0cvmG1+ba0N1d+JqTSZxvU5GwJAt0VVqMtcHNL4W2sVoE1wzzs9lBu2Tu
0mHY4g+rFtnGj4sB6TBiayc8rQsfHluUjv4cDaxKDM5FdUIPRp3/RU6qQGP3nTyCDCaPhd8k2nDD
01p/B18fr7nOmsbhGz2LgQ+x91TxlxJjM/BL9JDRREkCm101S9XkoCOIfnVWf8svbTQ7dbAxVtJj
+zSX0lQwBMWuB1DJ16DRYsjPBHK84syNCgfEcXwgJJNQZaf/qXHw3lv0ca00seGl9kLP4p4QQ3GQ
LQzlUV1UJ+X9VU5y04G52NQxckT4iUUYxIxcZ942HIAGl+fwTVUSknho88S7YKwdxaw61TU/mWen
eRNXS3f3iXNEewKmkQnTaMD+IbMN+yHYuevhjUCxFuGjqgo1K0R7xwkdgXx7n///C1nML3taWehk
wDyjsowu/7DikRj+PwLWwlz0Nv8dE+xzw2LYOVoaguYwpC88i5oH4YthqS2YBO1YcWWEyIKQ+KJG
nnbRTmUSFvc0KSQFdUsUsxqSTZxD+EAIRtSWwP09yUVW/fYoam1UfGzqQBAALfgYWH+GG5jdYuXD
8ENPjQjz6xqqqWpNPI+UxUCwkl3/0A/jdRwwuPokq/fYaly9TkBm+v+VRf+OIR5qHhbGo5eNlGFR
afOBgo4dX7R3vgBFCWnfKjebS3BEKqTdWSzp/80XTha0S5koil1OSYDatDzkc8MH5Jw6ZXYhsa1c
3ZRwk1W7B9DGZpnrx31DMlge+tO7PG9C+oflKNZHNAyj6Y7cgdy6JLXGqZ9pNpJt8/lwuLqDhdP8
TzgCAdXQ0ySvVV3l22sASnbbx3/fdQpvHCLyzLZK/iCyVJbGIX/3gcxBOWs/wIEtxxDTb/bq/ugm
GKWQ9d/UjvB6UZyPwP+Jpe6i7ZArTX6YPZYL+uwhAYmvw5oXGguPe3PDxb2+cvMIwXs6KWInQcYJ
F0Lgz58EhwXyoabiJfIOPERZW5hEZjTWBX+x+dGjNqEDTcIrkTkAB2AuJO4J/BEMMaa672S8oawP
CFXM66RgM74PGD24Eqgdi8F60K02AiWxbNbaPJRcUqFmtspQTeEF7h2O1ZLS+9wFARFlbExqudwm
oYkufrql6ssqMdJoGd44izRhIJhgN55UzkEWOiYAo2dZR/fcZ3lm2I8vbePPLPkEVcAwuDW4MMiX
Lw+4/Me1c9GUeuQWC57N/LrDrDHXL9UZ6NIBykwuqHka+L6drHIvExztL+qW2C9y1U7+yB6lI3Zn
BAYmTHt+fQQ11f0GUSUUYKfXE9SbhzCSOnCYPZYL+uwhAYmvw5oXGguPOoBSZJk3XKMsX/wG78lL
w8YJF0Lgz58EhwXyoabiJfIOPERZW5hEZjTWBX+x+dGjNqEDTcIrkTkAB2AuJO4J/MzAhFU6EuAW
2qMTfUlOZ+tgM74PGD24Eqgdi8F60K02AiWxbNbaPJRcUqFmtspQTeEF7h2O1ZLS+9wFARFlbExq
udwmoYkufrql6ssqMdJomrIuxMbG2yAlleMGX8CUsiy3kRoihKMuJyRp40sBsOmIwPfiilo0O500
MBgeKpqHCQFWAl1hsX0ufo2lfVNez2+HpjCs5bbQFImzwohXcCrQ9kmj4Ad+m542UN3ZZdo3CoLY
vtQol2SLqyfkpEVqSs1i6vcri9K0xb3eyk12nCg2Ds+9qUBUI77741s/xu/mdcgjijm71JcMRrWO
ZCd5/c18EnFGMPdAs1QdJRAuH2H0DDPKzOY2pq3PSK916jhoNDt1sDFW0mP7NJfSVDAExTdKBZay
IxctM684di0c4Uyzj+4TNyunT7onVopmbU3TSjfgiXwD9Zlm1pA+y2qzEUtGulaapLiwNQPK4PFv
86sQsc0JLZE/6pffmvHIudp2aHlO5Mz7jyv+5vOzsfkDlnMCPm4EcR2E0rMx2KDQq3Ctwaq+NOyw
l8XjYbInujbz50RnuhSzm+jdYv2hBljCKg9tn4TnPuzWSeM114ESDAVApWI9W4/4KocKi5xUIj+/
6AkL3uBJRo+6PySW6O+UyOA6zjv1ikO13tcwQUXo1716JRZylKvuD2WzsHYT0cAtsfdU8ZcSYzPw
S/SQ0URJAq0ijXiMGyjoi8giiFNvGWPjBj63iDy7LpWSBTuF8+UX/I5nNU16AY8Mva36x6BW+j2J
TrVtCuD9fqEHE2s0Qw3uFa9t4+C63jO+ATH5iEwYlnJWkbDXt0ERnt2tjaFuMsuEriHBgRXiogQS
WXch585MkudG3BvkUvhghTiO0TBUk345MpSE2WDRdnB7OpwTjRMObjrSOmPPOteemF0uXDax8FGz
xyoUy/Y5DMT2lLvxz/Pkx0Ld7VMYjbxvghLp12Qn4DUAq1o2j61VN0dhL6JPDxNIIhGm8y7JZXzz
M/5larBvkO+Z4ZOm8OP7I+kc8HR01CrWFuv2RRz0bGOsMvHGCRdC4M+fBIcF8qGm4iXybl1WOwdd
Ku6lrLA6aTeU5LLbzgJzyFilSQaFEM3Bbgwc0myp9kwNt9lMNEDVbo5knNKljguzJF+zj2cn9H7P
rY79YpZf6HZhQfLmmvfPwuQVD8ywxcKLWf/NhsaKA8li6bULNR4qNe6lTjfkKnorKrCooWi+xY3H
XJ+nO+a9KLk/13gAZL4Nd7yW8IYpP0tCH77Apo4g8mjt44PUk0PzLpb7VYmxkTwk1Fjuvo0lW4K6
vWxhSw52IpOSO6MvhfNhNBFi4HrMcZsuadJ3iklQLLFC+/cwWVi5NjSistbAXAEksN+2dSwRQZui
huVZMW/t17vdtkkTbsiHew3+PNLDPlyv5N9B7ewmHKncfJC2JJD4kCN00Uy5/YLzrtiFGQqJMRD3
zSg7rFjczQxDLciYh1Potc72Ac4xbbPUx0c2mWuGax5YpZR3V/cfGFsyVQQuyWD6yqocSUN359ji
dUrf5A0ES8pCT9KwVL9zVEgmIpf9QSwFn3btcTXdeJxKp/cb9mVC/rPV8epPtrd08BAB+nKO6ZCW
wQT0q+b7GIrSTKF9xI4PsCX/pm8GE7X8GWSY7el7Wg9VWDmFOFBc0R5Ue/snpPwHzl+H0XPHYbsV
R1KYPZYL+uwhAYmvw5oXGguPOoBSZJk3XKMsX/wG78lLw8YJF0Lgz58EhwXyoabiJfIOPERZW5hE
ZjTWBX+x+dGjNqEDTcIrkTkAB2AuJO4J/MzAhFU6EuAW2qMTfUlOZ+tgM74PGD24Eqgdi8F60K02
AiWxbNbaPJRcUqFmtspQTeEF7h2O1ZLS+9wFARFlbExqudwmoYkufrql6ssqMdJomrIuxMbG2yAl
leMGX8CUsiy3kRoihKMuJyRp40sBsOmIwPfiilo0O500MBgeKpqHCQFWAl1hsX0ufo2lfVNezzOv
5AiS1CVR3jyzif3D7V5XfBt+BK4ZFYMr2ZQcSXvQ7L59jYImZcTHPHUASHy8hQ8Igx/53zCClk4H
vlcC7yGf+ZV2shEbOrlivStZaGpnSuPXUcwgupnYU2JMs8eJB0tpfELN/cUw0zF2/VZBoFqbANFi
W5Wg4aLUvwI+4DER9oq6dgKcB2bfNk008n99TRsYdBoST4z4t6Yo/0t643R8VajYfoHz0f1pvTt6
cbbzZ+UOijf8ggSBbtGa8HRJ/8sc+lNifIFTnvrzW+AVhsbTA4EKLx3/qpTjhJU62Zzus8cLzyjE
3mTr4NLBoawC2XMCPm4EcR2E0rMx2KDQq3Ctwaq+NOywl8XjYbInujbzfe8V40O/ECrg/+mj3P4h
+yAJftkO/AiMfso2Y1C3Z6ZaN9hgf89dfBsLLfXkAWgi6AkL3uBJRo+6PySW6O+UyOA6zjv1ikO1
3tcwQUXo1716JRZylKvuD2WzsHYT0cAtsfdU8ZcSYzPwS/SQ0URJAq0ijXiMGyjoi8giiFNvGWPj
Bj63iDy7LpWSBTuF8+UX/I5nNU16AY8Mva36x6BW+j2JTrVtCuD9fqEHE2s0Qw3uFa9t4+C63jO+
ATH5iEwYlnJWkbDXt0ERnt2tjaFuMsuEriHBgRXiogQSWXch585MkudG3BvkUvhghTiO0TBUk345
MpSE2WDRdnB7OpwTjRMObjrSOmPPOteemF0uXDbPqowpcJXCe5X9UZe7ORHIIUnMhXgOMqieZ3kk
UV2DLpirYOd9Jyqj9Ti8xVHeDkpeHx/wLP2XBR0qszOwCjsjfCCRcs1bfNExpQAONb7taeIlWyzM
Q7YUgJJ0uIpBoKDMwIRVOhLgFtqjE31JTmfrDR5Tl9qntL1KveP9x4AascXU//FllOn1TlbUHU+U
h11LGzVET7670z/c4F2hBxjtfJM9d+XyStbVYB81yEBx/MTBdkKb9JRN31cXFkC4N7kEzELFkmfO
T7NueZt8qwT9zyz5BFXAMLg1uDDIly8PuNCCsG6X7n0FDcDXHj7RW5ZH2NszEhFuXK5I0WejFGRg
yZ1WASExr5DKJBxdW9WPiIRCY0g9gkokg4AlXM5CVhcBvyovtRqC56eGRW60Rb8bZRIW9zQpJAV1
SxSzGpJNnFhgTx2bUCYihh6ws6IanHBqbVR8bOpAEAAt+BhYf4YbmN1i5cPwQ0+NCPPrGqqpak08
j5TFQLCSXf/QD+N1HDBQfbjDr33Qp0oxmrUMLp+6/44hHmoeFsajl42UYVFp84GCjh1ftHe+AEUJ
ad8qN5tLcEQqpN1ZLOn/zRdOFrRLmSiKXU5JgNq0PORzwwfknJ4RcFfGyxyQoKalGqakHkFqB114
zkE0pU4Exx0azL7KiMD34opaNDudNDAYHiqahwkBVgJdYbF9Ln6NpX1TXs+FQ2d6klT0oDuZI53D
U2aOIHXFPEeWbIxBKoA9pnycVLXvfc7ro6jybHBEEzLsO/cPCIMf+d8wgpZOB75XAu8hn/mVdrIR
Gzq5Yr0rWWhqZ0rj11HMILqZ2FNiTLPHiQdLaXxCzf3FMNMxdv1WQaBamwDRYluVoOGi1L8CPuAx
EfaKunYCnAdm3zZNNPJ/fU0bGHQaEk+M+LemKP9LeuN0fFWo2H6B89H9ab07enG282flDoo3/IIE
gW7RmvB0Sf/LHPpTYnyBU57681vgFYbG0wOBCi8d/6qU44SVOtmc7j0ZKOO+UYgAFmb95Mx35tX5
aFWGr/LqahC1aW1k95aFWq3GjfkswSQxl68ynfz8Ea5GT79TsGc9niDoXUB0M81seP4LWlKzWH1w
nSu0wFDKwmIWIK/D/VdKXNW3TEBHve5apxkLzmqsuAY7tdQnEXK9njEmgUXwCRcffPIeHzseuUJp
lhQWgCK9t0RCGVQ46u04NIJBlrHyfnDGSUwk2pQw9zR8HS2GPbCAWbhLIZBxNqEDTcIrkTkAB2Au
JO4J/FHZUyC/mXFfuZp+CkeQZ/MiyUAq9kYjWA9Fiqv/Fe0YRZClr81m8yRwy5VwhCRFe1SiodB5
Q21F74q+qbuhXbPUi12jmWnWoCauh3Ml4K4QPH0xHNG8kf7ohbCPoNnny5N+OTKUhNlg0XZwezqc
E40TDm460jpjzzrXnphdLlw2o8Q/mCnjYDWuxmPD8dt8gn8IlSOmmVU/idebohYAKgMOBm7fqRcT
ryxpz35lSsJsEmWAMAnWJyalpN6pQhx+3s18EnFGMPdAs1QdJRAuH2Eur/XtBGfr0VKApHvtAvB5
IlNH1oC5DJtWr9ltMcmaoceZ9yw2Nr4igr82oHv8BD3Wgq4GjD3lWDTmg9oRlkkt4LA48cnfwun+
3NC2scyJVCyOy9YTwPSXKcys3aEqSwXmEx70dL6abkWB7K5LPZHJWUP59vp4NQErm2cq84LMQyk0
QJrFW2APt2LlZRSaaVpQtFexrB1aZzcuzZ94y1zlR9jbMxIRblyuSNFnoxRkYMmdVgEhMa+QyiQc
XVvVj4hFU5XlbXyI7xqyIaC41RQPyO12V5ycAb8EtAOyXX2WI0Bj9508ggwmj4XfJNpww9PfMkSy
KLztJaJNzYlbEjMssfdU8ZcSYzPwS/SQ0URJAptdNUvV5KAjiH51Vn/LL200O3WwMVbSY/s0l9JU
MATFu1Y7gsH5nEHWYm3BmUi9agoHxHF8ICSTUGWn/6lx8N5b9HGtNLHhpfZCz+KeEENxkC0M5VFd
VCfl/VVOctOBudjUMXJE+IlFGMSMXGfeNhy4yomS1MXGiE/d60cWFVqrCdlOFw5op8+n/AXw7Hto
81L5hTAyOouEaVed5MJkGQ+bSNeIhPTjUTiCDs7HW0xvMaIv+8n4A3P81sbzEFytvGq6Tf5rXdUS
NuftfWcHBP2/RcdAxbGtMb5z3VNW8oM4DwiDH/nfMIKWTge+VwLvIZ/5lXayERs6uWK9K1loamdK
49dRzCC6mdhTYkyzx4kHS2l8Qs39xTDTMXb9VkGgWpsA0WJblaDhotS/Aj7gMRH2irp2ApwHZt82
TTTyf31NGxh0GhJPjPi3pij/S3rjdHxVqNh+gfPR/Wm9O3pxtvNn5Q6KN/yCBIFu0ZrwdEn/yxz6
U2J8gVOe+vNb4BWGxtMDgQovHf+qlOOElTrZnO49GSjjvlGIABZm/eTMd+bV+WhVhq/y6moQtWlt
ZPeWhVqtxo35LMEkMZevMp38/BEfWLHl0jNUHtvQSRCQgUl7fv7f8TudiZbP8or44gJzy45lQ2mi
lCw6b3Ry5NQoNMHuWqcZC85qrLgGO7XUJxFyvZ4xJoFF8AkXH3zyHh87HrlCaZYUFoAivbdEQhlU
OOrtODSCQZax8n5wxklMJNqUMPc0fB0thj2wgFm4SyGQcTahA03CK5E5AAdgLiTuCfxR2VMgv5lx
X7mafgpHkGfzIslAKvZGI1gPRYqr/xXtGEWQpa/NZvMkcMuVcIQkRXtUoqHQeUNtRe+Kvqm7oV2z
1Itdo5lp1qAmrodzJeCuEBMHoDX+b+pdK9JbzZ/w+k1cC1o/QG//xElBAjuEBQfk8FcmmwA492XE
1ZAkXneee2i6SCVe+S3pkF1Q2Iz8JeYPBB7iAU+EO1Z7hn5TP/0V/TWUx2cF3QaXlvqsVd+Dj8Vz
Ef9rIDRMQ5KJXN1ePB7SWDJBbWapHstrzXP6Sgdg4NR0G6C7H2wZGAiVaW199mptVHxs6kAQAC34
GFh/hhvJ/F4YU9UulWQ4FZVA10CxVwWf82BRuDcPlvgMeIWbpAg2DtyGYwmVwcewGMvBg+EiO7Za
VHh/8z0Tm1c2BmR7DXRb+ECB+a3xbjDtn8Cu+i25XA7X70OPGgDdoa1pZ3mUoyKP8miOHYkjkfcZ
jy1mxlXBczJiyznOfZiVRR/Gw+5zcqi6RKqyTPeJAg6mlFWw2ZJvBklN2YuIfnvGm/Qz8L78dW6M
L3AOF24S9f9/xS1IMpMgB2LjFVd+1ra2hEQegoAz6QVYHCx6N2YJxBTEEmWAMAnWJyalpN6pQhx+
3s18EnFGMPdAs1QdJRAuH2Eur/XtBGfr0VKApHvtAvB5IlNH1oC5DJtWr9ltMcmaoceZ9yw2Nr4i
gr82oHv8BD3Wgq4GjD3lWDTmg9oRlkkt4LA48cnfwun+3NC2scyJVCyOy9YTwPSXKcys3aEqSwXm
Ex70dL6abkWB7K5LPZHJWUP59vp4NQErm2cq84LMQyk0QJrFW2APt2LlZRSaaVpQtFexrB1aZzcu
zZ94y1zlR9jbMxIRblyuSNFnoxRkYMmdVgEhMa+QyiQcXVvVj4gkk/Nt1i1r/AcXGh3aqEErhmO5
86AAdDZrRcBvOX2BQdJ5SvKf+gB1XEZZGQxeIVSDCasPo1a8MG7cuc9F2wqD7Tg0gkGWsfJ+cMZJ
TCTalHkoThOHTUzoamA8yUR5Mqn2irp2ApwHZt82TTTyf31NC9fFKb3B9YKv7wNzXcBvO1KGQxy2
OrX4ez9KJVI7MSozUoNPr9Mpj2aDceWk4wXMAcac5M1U+ATJ9PmxZ2+6KT1kkTfnW8SViO7ABVsZ
46BV/3RcLcZ7OpzVaRLurjX/WEA0M3DgejM6H6dELI/jWbKUVGeRblRNFNqmvwA+TK5P5/kKd9y8
eYJXrH4Hj4iV7bY6dAj36Y0M0fKWobvojzajDdeHLnOxNrCx69FJDebdR61+hG3QTEZ3RmADPpm5
ZRIW9zQpJAV1SxSzGpJNnFhgTx2bUCYihh6ws6IanHBqbVR8bOpAEAAt+BhYf4YbmN1i5cPwQ0+N
CPPrGqqpak08j5TFQLCSXf/QD+N1HDBQfbjDr33Qp0oxmrUMLp+6/44hHmoeFsajl42UYVFp84GC
jh1ftHe+AEUJad8qN5tLcEQqpN1ZLOn/zRdOFrRLmSiKXU5JgNq0PORzwwfknJ4RcFfGyxyQoKal
GqakHkFqB114zkE0pU4Exx0azL7KiMD34opaNDudNDAYHiqahwkBVgJdYbF9Ln6NpX1TXs9vh6Yw
rOW20BSJs8KIV3Aqpgw3tZidJShh4s6LdC2GumHNygD8oc/uoZHrif5mA7XNYur3K4vStMW93spN
dpwoNg7PvalAVCO+++NbP8bv5nXII4o5u9SXDEa1jmQnef3NfBJxRjD3QLNUHSUQLh9h9Awzyszm
Nqatz0ivdeo4aDQ7dbAxVtJj+zSX0lQwBMU3SgWWsiMXLTOvOHYtHOFMs4/uEzcrp0+6J1aKZm1N
00o34Il8A/WZZtaQPstqsxFLRrpWmqS4sDUDyuDxb/OrELHNCS2RP+qX35rxyLnadmh5TuTM+48r
/ubzs7H5A5ZzAj5uBHEdhNKzMdig0KtwrcGqvjTssJfF42GyJ7o28+442G7F1KfBlLf/n9e0Px1D
BY/ioWeBwTp2SoXL+pWBMKsDJwddrpPLIKRwsw35B8VzEf9rIDRMQ5KJXN1ePB7SWDJBbWapHstr
zXP6Sgdg4NR0G6C7H2wZGAiVaW199mptVHxs6kAQAC34GFh/hhvJ/F4YU9UulWQ4FZVA10CxVwWf
82BRuDcPlvgMeIWbpAg2DtyGYwmVwcewGMvBg+EiO7ZaVHh/8z0Tm1c2BmR7DXRb+ECB+a3xbjDt
n8Cu+i25XA7X70OPGgDdoa1pZ3mUoyKP8miOHYkjkfcZjy1mxlXBczJiyznOfZiVRR/Gw+5zcqi6
RKqyTPeJAg6mlFWw2ZJvBklN2YuIfnvGm/QzIqg2XQTeG9Kfafmp2x/SWqfYHpbXtr+waQQCZk1a
ruw0EWLgesxxmy5p0neKSVAssUL79zBZWLk2NKKy1sBcASSw37Z1LBFBm6KG5Vkxb+3Xu922SRNu
yId7Df480sM+XK/k30Ht7CYcqdx8kLYkkPiQI3TRTLn9gvOu2IUZCokxEPfNKDusWNzNDEMtyJiH
U+i1zvYBzjFts9THRzaZa4ZrHlillHdX9x8YWzJVBC7JYPrKqhxJQ3fn2OJ1St/kDQRLykJP0rBU
v3NUSCYil/1BLAWfdu1xNd14nEqn9xv2ZUL+s9Xx6k+2t3TwEAH6co7pkJbBBPSr5vsYitJMoX3E
jg+wJf+mbwYTtfwZZJgjIuLOtCdfKebI5oXzFOOgP3W/tTH41e54lShNp99NsqC5WnQriN+PUmsT
Srnd43ciAzpxq6cap52xJH1/+9BgzMCEVToS4BbaoxN9SU5n63TDVfTEfHTtwyMgz1gnp0u+x95l
E819dZgUBxefFpbmIlNH1oC5DJtWr9ltMcmaoS904zj7kLdhBLK6q3aABiWmcpiZDzKvTRWGnnOR
J7IabdcBzxR5qE8d9Fy/cdBjJwsy/30aPD7HnWQbLY92hpONdmZ8hnQreg38+cmrmY/mG8W/O2S3
Kzn53vluILDa04qc/FO92qwaPn5PPLqDseHdSx3Mmi3M9wYHH/FWJbEwONbHQLX3fjSamee2qZgg
ev7CtVYUzpOz2Eto+AVeS8hl2biE8Eopq8bz9dTRYl/yzWLq9yuL0rTFvd7KTXacKDYOz72pQFQj
vvvjWz/G7+Z1yCOKObvUlwxGtY5kJ3n9zXwScUYw90CzVB0lEC4fYfQMM8rM5jamrc9Ir3XqOGg0
O3WwMVbSY/s0l9JUMATFN0oFlrIjFy0zrzh2LRzhTLOP7hM3K6dPuidWimZtTdNKN+CJfAP1mWbW
kD7LarMRS0a6VpqkuLA1A8rg8W/zqxCxzQktkT/ql9+a8ci52nZoeU7kzPuPK/7m87Ox+QOWcwI+
bgRxHYTSszHYoNCrcK3Bqr407LCXxeNhsie6NvOWbIC6Pr19sAB3sdyUiO6V8mHgtNmFJ5SLlgkp
POrNKO6Xj9x/yQ5KqPadP/+JOGnuWqcZC85qrLgGO7XUJxFyvZ4xJoFF8AkXH3zyHh87HrlCaZYU
FoAivbdEQhlUOOrtODSCQZax8n5wxklMJNqUMPc0fB0thj2wgFm4SyGQcTahA03CK5E5AAdgLiTu
CfxR2VMgv5lxX7mafgpHkGfzIslAKvZGI1gPRYqr/xXtGEWQpa/NZvMkcMuVcIQkRXtUoqHQeUNt
Re+Kvqm7oV2z1Itdo5lp1qAmrodzJeCuEDx9MRzRvJH+6IWwj6DZ58uTfjkylITZYNF2cHs6nBON
Ew5uOtI6Y886156YXS5cNqPEP5gp42A1rsZjw/HbfILW1Ntqift8Xwyv3EsQR7ptA+V48sv1ENjV
T5el7ExX/V4fH/As/ZcFHSqzM7AKOyN8IJFyzVt80TGlAA41vu1p4iVbLMxDthSAknS4ikGgoMzA
hFU6EuAW2qMTfUlOZ+sNHlOX2qe0vUq94/3HgBqxxdT/8WWU6fVOVtQdT5SHXUsbNURPvrvTP9zg
XaEHGO18kz135fJK1tVgHzXIQHH8xMF2Qpv0lE3fVxcWQLg3uQTMQsWSZ85Ps255m3yrBP3PLPkE
VcAwuDW4MMiXLw+4/Me1c9GUeuQWC57N/LrDrDHXL9UZ6NIBykwuqHka+L6drHIvExztL+qW2C9y
1U7+dg3zPhA8rgCxZ2xPC86PgV22zKGHfzqWhsooRtw0klXSeUryn/oAdVxGWRkMXiFUgwmrD6NW
vDBu3LnPRdsKg+04NIJBlrHyfnDGSUwk2pR5KE4Th01M6GpgPMlEeTKp9oq6dgKcB2bfNk008n99
TQvXxSm9wfWCr+8Dc13AbztShkMctjq1+Hs/SiVSOzEqM1KDT6/TKY9mg3HlpOMFzAHGnOTNVPgE
yfT5sWdvuik9ZJE351vElYjuwAVbGeOgVf90XC3Gezqc1WkS7q41/1hANDNw4HozOh+nRCyP41my
lFRnkW5UTRTapr8APkyuT+f5CnfcvHmCV6x+B4+IlVWL9ARUMWo0/V9P5mlDW6Zm5XtDdAs3pqu3
ybx1CRYN1FyoLqQAILYIAdEPWMgglqC5WnQriN+PUmsTSrnd43ciAzpxq6cap52xJH1/+9BgzMCE
VToS4BbaoxN9SU5n63TDVfTEfHTtwyMgz1gnp0u+x95lE819dZgUBxefFpbmIlNH1oC5DJtWr9lt
McmaoS904zj7kLdhBLK6q3aABiWmcpiZDzKvTRWGnnORJ7IabdcBzxR5qE8d9Fy/cdBjJwsy/30a
PD7HnWQbLY92hpNm541h1/xxAy78Hw4e7ED2
