# Supplementary material for: Examining the effect of moderating variables on autonomous public van acceptance model (APVAM)
Source: PLoS One. 2023 Aug 11;18(8):e0290030. doi: 10.1371/journal.pone.0290030 (PMC10420362; doi:10.1371/journal.pone.0290030)
Supplement: S2 File — SmartPLS software version 3 or higher is required to view the codes. (ZIP) [file pone.0290030.s002.zip › Copy of 99-02-27 Public SEM (2)- with missing data/99-02-27 Public SEM 2.splsm.meta]

<ModelFileSettings>
   <settings.general locked="false" currentModelName="99-01-27 Public SEM.splsm" multigroupCalculationPossible="true"/>
   <settings.data locked="false" algorithm="PAIRWISE_DELETION" convergenceLevel="0" skipCompleteDataset="false" modelName="99-02-27 Public SEM 2.splsm"/>
   <settings.algorithm.pls locked="false" innerModelDecoratorId="INNER_MODEL_DECORATOR_F_SQUARE_EFFECTS" outerModelDecoratorId="OUTER_MODEL_DECORATOR_WEIGHT_AND_LOADING" constructDecoratorId="-" pathWeighting="NONE" weightingScheme="PATH" dataMetric="DATA_METRIC_1" maxIterations="300" stopCriterion="7" useLohmoellerMissingValueStyle="false">
      <initialWeights class="java.util.ArrayList">
         <initialWeight mv="BI1.p" lv="BI" weight="1.0"/>
         <initialWeight mv="BI2.p" lv="BI" weight="1.0"/>
         <initialWeight mv="FC1.p" lv="FC" weight="1.0"/>
         <initialWeight mv="FC2.p" lv="FC" weight="1.0"/>
         <initialWeight mv="FC3.p" lv="FC" weight="1.0"/>
         <initialWeight mv="FC4.p" lv="FC" weight="1.0"/>
         <initialWeight mv="HM1.p" lv="HM" weight="1.0"/>
         <initialWeight mv="HM2.p" lv="HM" weight="1.0"/>
         <initialWeight mv="PEaseUse1.p" lv="PEaseUse" weight="1.0"/>
         <initialWeight mv="PEaseUse2.p" lv="PEaseUse" weight="1.0"/>
         <initialWeight mv="PEaseUse3.p" lv="PEaseUse" weight="1.0"/>
         <initialWeight mv="PRisk1.p" lv="PRisk" weight="1.0"/>
         <initialWeight mv="PRisk2.p" lv="PRisk" weight="1.0"/>
         <initialWeight mv="PRisk3.p" lv="PRisk" weight="1.0"/>
         <initialWeight mv="PTrust1.p" lv="PTrust(Untrust)_" weight="1.0"/>
         <initialWeight mv="PTrust2.p" lv="PTrust(Untrust)_" weight="1.0"/>
         <initialWeight mv="PTrust3.p" lv="PTrust(Untrust)_" weight="1.0"/>
         <initialWeight mv="PTrust5.p" lv="PTrust(Untrust)_" weight="1.0"/>
         <initialWeight mv="PUseFul1.p" lv="PUseFul" weight="1.0"/>
         <initialWeight mv="PUseFul2.p" lv="PUseFul" weight="1.0"/>
         <initialWeight mv="PUseFul3.p" lv="PUseFul" weight="1.0"/>
         <initialWeight mv="Ptrust4.p" lv="PTrust(Untrust)_" weight="1.0"/>
      </initialWeights>
   </settings.algorithm.pls>
   <settings.algorithm.plsc locked="false" innerModelDecoratorId="INNER_MODEL_DECORATOR_PATH_COEFFICIENTS" outerModelDecoratorId="OUTER_MODEL_DECORATOR_WEIGHT_AND_LOADING" constructDecoratorId="CONSTRUCT_DECORATOR_R_SQUARE" pathWeighting="NONE" connectAllLVsforInitialCalculation="false"/>
   <settings.algorithm.blindfolding locked="false" constructDecoratorId="CROSS_VALIDATED_REDUNDANCY" pathWeighting="NONE" omissionDistance="7"/>
   <settings.algorithm.bootstrapping locked="false" innerModelDecoratorId="pathCoefficientAndPValue" outerModelDecoratorId="-" pathWeighting="NONE" samples="500" confidenceIntervalMethod="PERCENTILE_BCA" significanceLevel="0.1" testType="TWO_TAILED" parallelProcessing="true" bootstrappingComplexity="BASIC_BOOTSTRAPPING"/>
   <settings.algorithm.bootstrappingc locked="false" innerModelDecoratorId="innerModelPValues" outerModelDecoratorId="outerModelTValues" pathWeighting="NONE"/>
   <settings.algorithm.ttest locked="false" pathWeighting="NONE">
      <groupsA class="java.util.HashSet">
         <OLHWLuOfsdWkgZq>
            <id>a3383010-7088-4a18-9495-82f0068af911</id>
            <name>TravelPurpose:Else</name>
            <GZLsVDUHyMrLgTS>134</GZLsVDUHyMrLgTS>
         </OLHWLuOfsdWkgZq>
         <OLHWLuOfsdWkgZq>
            <id>24104188-76b6-4d5b-b9d2-feaa74e0a976</id>
            <name>TravelPurpose:Education</name>
            <GZLsVDUHyMrLgTS>465</GZLsVDUHyMrLgTS>
         </OLHWLuOfsdWkgZq>
         <OLHWLuOfsdWkgZq>
            <id>7dbdb2c7-3634-41e3-a848-a695f4559ceb</id>
            <name>TravelPurpose:job</name>
            <GZLsVDUHyMrLgTS>225</GZLsVDUHyMrLgTS>
         </OLHWLuOfsdWkgZq>
      </groupsA>
      <groupsB class="java.util.HashSet">
         <OLHWLuOfsdWkgZq>
            <id>a3383010-7088-4a18-9495-82f0068af911</id>
            <name>TravelPurpose:Else</name>
            <GZLsVDUHyMrLgTS>134</GZLsVDUHyMrLgTS>
         </OLHWLuOfsdWkgZq>
         <OLHWLuOfsdWkgZq>
            <id>24104188-76b6-4d5b-b9d2-feaa74e0a976</id>
            <name>TravelPurpose:Education</name>
            <GZLsVDUHyMrLgTS>465</GZLsVDUHyMrLgTS>
         </OLHWLuOfsdWkgZq>
         <OLHWLuOfsdWkgZq>
            <id>7dbdb2c7-3634-41e3-a848-a695f4559ceb</id>
            <name>TravelPurpose:job</name>
            <GZLsVDUHyMrLgTS>225</GZLsVDUHyMrLgTS>
         </OLHWLuOfsdWkgZq>
      </groupsB>
   </settings.algorithm.ttest>
   <settings.algorithm.tetrad locked="false" pathWeighting="NONE" samples="500" testType="ONE_TAILED" significanceLevel="0.1" parallelProcessing="true"/>
   <settings.algorithm.ipa locked="false" innerModelDecoratorId="PATHCOEFUNSTD" outerModelDecoratorId="WEIGHTSRESCALED" constructDecoratorId="LVPERFORMANCE" pathWeighting="NONE" construct="BI" depth="ALLEXOGENOUS_LV">
      <ranges class="java.util.ArrayList">
         <range mv="AvWTP.p_1" lv="AVUse" min="1.0" max="6.0"/>
         <range mv="BI1.p_1" lv="BI" min="1.0" max="5.0"/>
         <range mv="BI2.p_1" lv="BI" min="1.0" max="5.0"/>
         <range mv="FC1.p_1" lv="FC" min="1.0" max="5.0"/>
         <range mv="FC2.p_1" lv="FC" min="1.0" max="5.0"/>
         <range mv="FC3.p_1" lv="FC" min="1.0" max="5.0"/>
         <range mv="FC4.p_1" lv="FC" min="1.0" max="5.0"/>
         <range mv="HM1.p_1" lv="HM" min="1.0" max="5.0"/>
         <range mv="HM2.p_1" lv="HM" min="1.0" max="5.0"/>
         <range mv="PEaseUse1.p_1" lv="PEaseUse" min="1.0" max="5.0"/>
         <range mv="PEaseUse2.p_1" lv="PEaseUse" min="1.0" max="5.0"/>
         <range mv="PEaseUse3.p_1" lv="PEaseUse" min="1.0" max="5.0"/>
         <range mv="PRisk1.p_1" lv="PRisk" min="1.0" max="5.0"/>
         <range mv="PRisk2.p_1" lv="PRisk" min="1.0" max="5.0"/>
         <range mv="PRisk3.p_1" lv="PRisk" min="1.0" max="5.0"/>
         <range mv="PTrust1.p_1" lv="PTrust(Untrust)_" min="1.0" max="5.0"/>
         <range mv="PTrust2.p_1" lv="PTrust(Untrust)_" min="1.0" max="5.0"/>
         <range mv="PTrust3.p_1" lv="PTrust(Untrust)_" min="1.0" max="5.0"/>
         <range mv="PTrust5.p_1" lv="PTrust(Untrust)_" min="1.0" max="5.0"/>
         <range mv="PUseFul1.p_1" lv="PUseFul" min="1.0" max="5.0"/>
         <range mv="PUseFul2.p_1" lv="PUseFul" min="1.0" max="5.0"/>
         <range mv="PUseFul3.p_1" lv="PUseFul" min="1.0" max="5.0"/>
         <range mv="Ptrust4.p_1" lv="PTrust(Untrust)_" min="1.0" max="5.0"/>
         <range mv="﻿AvUse.p_1" lv="AVUse" min="1.0" max="5.0"/>
      </ranges>
   </settings.algorithm.ipa>
   <settings.algorithm.permutation locked="false" innerModelDecoratorId="INNER_MODEL_DECORATOR_PATH_COEFFICIENTS" outerModelDecoratorId="OUTER_MODEL_DECORATOR_WEIGHT_AND_LOADING" constructDecoratorId="CONSTRUCT_DECORATOR_R_SQUARE" pathWeighting="NONE" samples="1000" testType="ONE_TAILED" significanceLevel="0.1" parallelProcessing="true">
      <groupA>
         <id>4d9c91a0-04a8-4f90-bcac-c35aac022d9f</id>
         <name>Female(1.0)</name>
         <GZLsVDUHyMrLgTS>318</GZLsVDUHyMrLgTS>
      </groupA>
      <groupB>
         <id>cc6a6f2c-14c0-41c9-a353-a03eb0030705</id>
         <name>Male(2.0)</name>
         <GZLsVDUHyMrLgTS>506</GZLsVDUHyMrLgTS>
      </groupB>
   </settings.algorithm.permutation>
   <settings.algorithm.predict locked="false" folds="10" repetitions="10"/>
</ModelFileSettings>
