# Supplementary material for: Examining the effect of moderating variables on autonomous public van acceptance model (APVAM)
Source: PLoS One. 2023 Aug 11;18(8):e0290030. doi: 10.1371/journal.pone.0290030 (PMC10420362; doi:10.1371/journal.pone.0290030)
Supplement: S2 File — SmartPLS software version 3 or higher is required to view the codes. (ZIP) [file pone.0290030.s002.zip › Copy of 99-02-27 Public SEM (2)- with missing data/98-10-20 public (All data) 222 .txt]

AvUse.p	AvWTP.p	AvFamiliarity.p	BI1.p	BI2.p	PUseFul1.p	PUseFul2.p	PUseFul3.p	PEaseUse1.p	PEaseUse2.p	PEaseUse3.p	FC1.p	FC2.p	FC3.p	FC4.p	HM1.p	HM2.p	PTrust1.p	PTrust5.p	PTrust3.p	Ptrust4.p	PTrust2.p	PRisk3.p	PRisk2.p	PRisk1.p	HI1.p	HI2.p	HI3.p	HI4.p	VI1.p	VI2.p	VI3.p	VI4.p	HC1.p	HC2.p	HC3.p	HC4.p	VC1.p	VC2.p	VC3.p	VC4.p	TravelMode.p	TravelPurpose.p	LivingDistrict.p	Sex.p	Marraige.p	EduLevel.p	CarNo.p	HouseOwnership.p	HouseArea.p
4	3	4	5	5	5	5	5	4	5	5	5	5	4	5	5	4	2	2	2	3	2	2	3	2	4	4	5	3	5	2	5	1	5	5	2	5	5	5	5	5	5	1	16	2	2	5	0	2	2
3	6	1	3	4	5	4	5	4	4	3	3	4	4	5	5	5	3	3	4	4	2	2	3	2	5	5	5	5	4	5	5	1	5	5	5	5	1	5	1	5	1	3	22	1	1	1	0	2	1
1	6	1	4	4	3	3	2	4	4	4	4	4	3	4	2	3	3	3	4	3	4	3	2	2	5	4	5	5	4	3	3	2	3	4	4	4	3	3	2	3	3	1	7	1	2	4	0	2	1
5	6	1	5	4	4	4	2	4	4	4	5	1	4	1	3	3	3	2	5	4	2	4	2	1	5	5	5	5	5	5	5	1	3	5	3	3	5	3	1	3	8	1	8	1	2	4	0	2	1
4	5	2	5	4	4	3	3	4	5	5	4	3	4	5	5	2	4	4	2	3	2	2	2	2	5	5	4	5	5	2	3	1	5	5	1	4	4	5	4	5	1	5	21	2	1	2	1	2	1
4	3	3	4	4	3	3	3	1	1	4	4	1	3	1	4	4	3	5	5	5	5	5	5	5	4	4	3	3	4	4	4	2	2	4	2	4	4	4	4	4	5	2	10	2	2	4	2	2	1
1	3	1	5	5	5	5	5	5	5	4	3	3	5	4	5	5	4	4	4	4	4	4	4	4	5	5	5	5	5	5	5	2	4	5	5	5	5	5	5	5	4	2	12	2	2	2	1	2	2
5	6	2	4	4	4	4	4	4	5	5	5	4	3	3	3	3	3	3	3	3	1	2	3	3	1	5	5	5	3	2	2	2	4	4	4	5	2	2	2	4	4	2	23	2	2	3	1	2	1
2	2	2	4	4	3	3	3	4	3	4	4	3	4	4	4	4	4	4	4	4	3	3	2	2	4	5	4	5	5	3	5	2	4	4	4	4	4	4	3	4	5	3	14	2	2	3	0	2	2
5	3	2	4	4	4	4	4	4	4	4	4	2	4	4	4	4	4	2	4	4	4	3	3	2	5	5	5	5	5	4	5	1	5	5	2	5	3	1	4	5	1	1	18	1	1	4	1	2	3
4	3	2	5	5	5	4	2	4	3	5	5	4	5	4	4	3	2	2	4	5	1	1	1	1	5	4	5	4	4	3	5	1	5	5	1	5	5	5	3	5	5	1	4	2	2	4	0	2	1
3	3	1	4	4	4	4	4	4	4	5	5	4	4	4	5	5	5	4	4	3	3	3	3	3	4	4	4	5	5	4	3	3	4	4	4	4	5	4	4	4	5	2	18	1	2	2	0	2	4
3	3	2	5	4	4	3	4	4	4	4	4	4	4	4	5	4	3	3	4	3	2	2	2	2	5	4	5	4	4	3	2	3	4	5	2	5	3	4	3	3	5	2	11	2	2	3	1	2	2
1	1	3	4	1	4	4	4	4	4	4	4	3	4	4	3	4	5	4	4	4	4	4	3	4	5	5	5	5	5	5	5	1	5	3	3	5	5	5	5	5	1	1	4	1	2	3	1	2	1
1	2	2	5	5	4	3	2	5	5	5	5	4	5	3	5	2	5	2	4	2	4	4	5	2	4	5	5	5	5	1	3	1	1	5	3	5	2	3	3	2	5	1	4	2	2	4	1	2	1
1	2	1	4	4	4	4	4	3	4	4	4	3	4	4	4	4	4	4	4	3	3	3	3	3	5	5	5	5	5	3	3	2	2	3	2	2	2	2	1	2	4	1	11	2	1	3	0	2	3
3	3	3	4	4	4	4	3	4	4	4	5	5	5	4	5	5	4	2	4	4	3	3	1	2	5	4	4	4	4	5	5	3	4	4	3	3	3	3	3	3	5	1	9	2	2	4	1	2	1
4	4	3	4	4	4	3	3	3	4	4	3	3	3	2	4	4	4	3	4	3	2	3	3	3	4	5	5	5	4	2	2	1	3	4	3	4	3	2	3	4	5	2	13	1	2	3	0	2	2
4	2	3	4	4	4	4	3	3	3	4	4	3	4	4	4	4	4	3	3	3	3	3	4	3	3	5	5	5	4	4	4	1	5	5	3	3	3	3	3	4	4	1	14	1	1	3	1	2	1
4	2	3	4	4	4	4	4	3	3	3	3	4	4	3	4	4	4	3	4	4	4	3	3	3	4	4	4	5	4	3	3	3	4	3	2	2	2	3	4	2	7	2	6	2	2	3	0	2	1
3	3	2	4	4	4	2	2	4	4	4	4	3	4	4	5	5	3	3	4	3	3	2	4	2	4	4	4	5	5	3	3	1	3	3	4	4	5	5	5	4	4	1	6	2	2	4	0	2	1
1	1	1	1	2	1	2	2	3	2	4	2	4	2	1	2	2	5	5	5	5	5	4	5	5	4	4	4	4	3	1	1	4	4	1	3	3	3	5	4	3	4	1	6	2	2	4	0	2	1
3	3	3	4	4	2	2	2	4	4	5	5	5	4	4	4	3	2	2	2	3	2	2	2	2	4	3	4	5	5	4	4	4	3	3	4	3	2	4	4	5	3	1	6	2	2	3	0	2	1
3	6	1	5	4	4	4	4	4	4	4	5	4	4	4	4	4	2	2	2	2	2	2	2	2	5	4	5	3	5	5	5	2	4	4	5	5	5	5	5	5	7	3	23	1	1	2	0	2	2
4	3	2	4	4	4	4	3	4	4	5	4	3	4	3	4	3	3	2	4	3	3	2	3	2	5	4	5	5	4	2	3	4	3	5	2	3	2	2	2	5	5	1	22	1	1	4	1	2	1
3	4	1	2	3	4	2	4	4	3	5	2	3	4	2	4	4	5	5	2	3	3	4	1	5	3	3	4	3	2	4	4	4	3	5	2	4	5	4	4	2	7	3	7	1	1	2	1	2	2
3	4	3	5	5	5	5	4	5	4	4	5	3	4	4	4	4	4	1	2	2	2	2	4	2	4	3	4	4	4	2	3	3	3	3	4	2	3	2	3	3	1	3	10	1	1	3	1	2	3
3	3	3	5	5	5	4	4	4	4	5	5	5	5	4	5	5	3	3	3	3	3	2	2	2	1	5	5	5	5	5	5	1	5	5	5	5	5	5	5	5	1	1	10	2	2	4	1	2	3
3	3	3	4	2	4	3	2	4	4	3	3	2	5	2	5	5	4	3	4	2	2	3	3	2	3	2	3	4	5	3	5	4	3	3	2	4	3	2	2	4	5	2	8	2	2	3	1	2	2
3	2	2	4	4	5	3	4	3	3	5	3	3	4	2	4	3	5	3	4	5	3	2	3	3	5	4	4	5	5	2	5	4	3	4	3	5	5	5	4	4	5	2	8	2	2	4	1	2	2
5	5	2	4	5	4	4	4	5	4	4	4	3	5	3	4	4	4	2	3	2	3	3	2	2	5	4	4	4	5	4	5	4	3	3	4	4	5	5	5	3	8	4	2	2	2	4	0	2	1
1	3	3	4	4	4	3	4	4	4	4	3	3	3	4	3	4	4	3	4	4	4	3	4	3	4	3	3	3	4	4	4	3	3	3	3	3	1	3	2	3	2	2	2	2	2	4	0	2	1
3	3	2	4	4	4	4	3	3	4	4	3	5	4	2	5	5	5	2	5	2	4	3	4	3	5	4	4	4	5	3	4	3	4	4	4	5	2	4	4	5	7	2	2	2	2	4	0	2	1
1	2	3	4	4	3	4	4	3	2	3	3	3	4	3	3	4	5	3	5	4	5	5	4	4	5	3	5	5	5	4	5	4	3	4	4	4	2	3	3	4	7	2	2	2	2	4	0	2	1
4	4	3	4	4	4	4	4	3	3	4	4	4	4	2	4	3	4	2	4	3	3	2	2	1	4	4	3	3	2	1	1	1	4	4	5	5	3	4	1	4	5	1	2	1	2	3	0	2	1
3	6	2	5	4	5	5	4	4	4	4	4	4	4	5	5	4	3	4	4	4	3	2	2	2	5	5	5	5	5	5	5	1	5	5	5	5	5	5	5	5	5	1	11	1	1	4	0	2	4
3	3	1	5	4	5	3	3	4	4	4	4	5	4	4	4	4	4	3	3	4	2	3	3	3	4	5	4	5	4	4	5	2	4	5	2	3	5	5	5	5	3	1	14	2	2	3	1	2	2
1	3	3	3	5	5	3	2	2	2	2	2	2	5	2	4	4	4	2	2	2	2	2	4	2	5	5	5	3	5	3	4	3	4	4	1	4	1	4	1	4	4	4	4	2	2	4	1	2	1
4	3	3	4	4	4	4	4	4	4	5	4	4	3	4	5	4	3	2	2	2	1	1	2	1	3	4	4	4	4	4	3	4	4	4	4	4	4	4	4	4	4	2	23	2	2	2	1	2	2
1	2	1	3	4	3	4	4	4	3	3	4	2	4	5	4	4	5	3	3	3	3	3	4	4	4	3	4	2	5	4	5	1	5	5	3	5	5	5	5	5	1	3	23	1	1	1	1	2	2
1	5	2	3	3	3	3	3	3	3	4	4	4	3	4	4	3	4	3	4	3	4	3	4	3	5	5	5	4	4	3	3	1	2	3	3	5	4	4	4	5	4	1	11	1	1	4	1	2	1
2	4	3	4	4	5	2	3	2	2	5	4	5	4	2	5	3	5	1	3	2	1	2	2	2	4	4	4	4	5	3	1	1	5	5	4	5	3	5	2	3	4	1	11	2	1	3	1	2	1
1	2	1	3	3	3	2	2	1	1	4	2	1	2	2	4	4	5	5	5	4	4	4	4	4	4	3	3	4	4	3	3	4	4	3	2	2	3	3	2	4	7	1	9	1	2	4	1	2	1
4	3	3	4	4	4	3	4	4	3	4	4	4	4	3	5	3	3	4	4	3	2	3	4	3	5	5	5	5	5	3	4	4	3	3	2	2	3	4	3	4	5	2	2	2	2	4	1	2	1
4	4	3	4	4	4	4	4	3	4	4	4	4	4	4	4	3	4	2	3	3	3	2	3	2	4	4	4	3	4	2	2	3	3	3	2	3	3	3	2	3	7	2	2	2	2	4	1	2	1
3	3	2	5	5	5	4	4	4	4	4	4	4	4	4	5	4	2	2	2	2	2	2	2	2	4	4	4	4	4	1	5	3	3	4	5	3	1	3	3	3	6	2	2	2	2	4	1	2	1
3	3	3	4	3	4	4	4	4	4	4	4	3	4	4	4	4	4	3	4	3	2	2	2	2	4	5	4	5	5	4	4	3	2	2	2	2	4	3	3	4	4	2	22	2	2	3	1	2	3
5	2	3	4	4	4	4	4	4	4	4	4	4	4	3	4	4	3	2	4	4	3	2	2	2	5	5	4	4	5	2	3	1	4	4	4	4	5	4	4	3	2	1	8	2	2	3	1	2	3
3	2	3	2	2	4	4	4	4	4	4	4	4	4	4	4	4	4	2	4	5	2	2	2	2	5	4	4	4	3	2	2	1	5	5	5	5	3	2	3	5	1	6	8	1	1	2	1	2	2
2	3	2	4	3	4	4	4	5	5	5	3	2	4	4	4	2	4	2	4	3	1	1	2	2	4	5	5	5	5	4	5	4	3	4	2	4	1	2	4	4	5	2	8	2	2	4	1	2	2
1	1	3	4	2	3	3	4	3	5	2	4	2	4	2	4	2	4	2	4	2	4	2	5	2	3	3	3	3	3	3	3	3	3	3	3	3	3	3	3	3	2	4	8	1	2	4	1	2	2
3	3	2	4	4	4	4	4	4	3	3	3	2	3	3	3	4	4	3	4	3	4	3	4	4	2	4	4	4	5	4	4	3	2	3	2	2	3	3	3	3	3	1	8	1	1	3	1	2	2
1	3	4	5	5	5	5	5	5	5	5	5	5	4	5	5	5	2	2	2	2	2	2	3	2	5	5	5	5	5	5	5	1	5	5	5	5	5	5	5	5	4	6	11	2	1	3	1	2	3
2	1	3	2	2	2	3	2	3	3	3	1	3	1	1	1	1	5	5	5	5	5	5	5	5	4	4	5	5	5	4	4	2	5	5	3	4	4	5	5	4	5	1	13	2	2	4	1	2	2
1	1	3	5	2	1	2	3	3	3	4	4	3	4	4	4	1	5	3	1	5	3	2	4	4	2	4	3	2	1	3	4	2	3	3	2	2	1	2	3	3	2	3	23	2	2	2	2	2	1
2	4	1	4	4	4	4	4	4	4	5	4	3	3	3	3	3	3	4	4	5	4	4	4	4	2	2	2	2	2	2	2	1	2	2	2	2	2	5	3	2	5	3	5	1	1	5	1	2	2
3	3	1	4	3	4	5	4	4	4	4	4	4	4	4	5	5	2	2	3	5	3	3	3	3	5	4	4	5	5	4	5	3	3	4	1	3	3	3	3	3	4	1	5	1	2	3	1	2	2
4	3	3	4	4	4	4	2	3	4	4	5	2	4	4	5	5	2	2	2	4	2	2	2	2	5	5	5	5	5	1	4	1	4	5	2	4	4	4	3	4	5	2	5	2	2	3	1	2	2
3	3	4	5	5	5	5	5	5	5	5	5	5	5	3	5	3	4	1	5	5	1	3	5	2	5	5	5	5	5	4	3	2	4	4	3	5	5	5	5	3	5	2	21	2	2	3	1	2	4
2	1	1	3	3	3	2	2	1	1	1	1	1	1	1	3	3	5	5	5	5	5	5	5	5	2	3	2	2	4	4	4	4	2	2	4	4	4	4	2	2	5	2	9	1	2	4	1	2	2
4	6	2	3	4	4	4	4	4	4	4	3	3	4	3	4	4	4	3	3	3	3	3	3	3	4	4	4	4	4	4	5	4	5	5	3	4	4	4	3	5	3	3	21	1	2	4	1	2	3
3	3	2	4	4	4	4	4	3	5	5	4	3	4	4	4	4	3	4	4	4	4	2	3	3	5	5	5	5	5	4	3	4	4	4	3	3	3	5	4	3	1	1	23	2	1	2	1	2	2
3	4	3	4	4	2	3	3	3	4	4	3	2	5	4	5	2	3	3	4	2	3	3	3	3	4	4	4	4	5	3	5	3	4	5	4	4	4	3	2	3	8	1	3	2	2	3	1	2	1
3	6	1	4	4	5	4	4	4	4	3	3	4	4	5	4	5	4	4	3	3	2	3	3	3	4	2	4	5	3	5	5	5	5	5	5	5	5	5	5	5	5	1	23	1	2	2	1	2	3
3	3	1	4	4	4	4	3	3	3	4	4	4	4	3	4	4	4	4	5	5	5	4	5	5	5	5	4	5	5	5	5	2	4	4	2	5	5	5	5	5	7	2	23	2	2	2	1	2	3
4	3	3	4	4	5	4	4	3	3	4	3	3	4	3	4	4	4	2	4	2	4	2	2	2	5	5	4	5	3	3	2	3	4	4	4	4	3	2	2	4	1	2	23	1	1	4	1	2	3
4	3	2	4	4	4	4	4	3	4	4	5	4	5	5	5	5	4	2	4	3	3	4	4	2	4	4	4	4	5	4	3	4	2	2	3	4	2	2	2	3	5	3	2	1	2	3	1	2	1
1	3	1	4	5	3	3	2	4	4	5	4	5	5	3	4	4	5	2	4	5	3	3	4	2	4	4	4	4	5	3	5	2	4	3	4	4	3	4	3	4	4	2	2	2	2	4	1	2	1
3	3	4	5	5	5	3	4	4	2	5	5	5	4	4	4	4	3	3	2	4	2	2	2	2	5	5	4	5	4	2	5	2	5	4	3	4	3	4	3	4	7	2	2	2	2	4	1	2	1
5	2	1	5	5	5	5	4	4	5	5	4	5	4	5	5	4	3	3	2	5	3	2	2	2	2	1	5	5	5	5	5	1	5	5	1	5	5	5	5	5	1	1	4	2	1	1	1	2	3
4	5	3	4	4	4	4	4	4	4	4	4	4	5	5	4	3	3	4	3	3	2	2	3	2	5	5	5	5	5	4	4	1	5	5	5	5	3	4	4	5	7	3	2	2	1	3	0	2	2
4	4	3	4	4	4	1	1	3	4	4	4	4	4	3	4	5	5	4	5	5	3	4	3	2	5	4	5	5	5	3	2	3	3	5	3	4	3	3	2	3	5	2	2	2	2	4	0	2	2
3	5	4	4	4	4	4	3	3	4	4	4	4	3	3	4	4	4	2	5	2	2	2	4	3	5	5	4	5	5	4	4	4	3	3	4	5	3	4	4	5	8	4	2	1	2	3	0	2	2
3	2	1	4	4	4	4	4	5	4	4	4	4	4	3	4	4	4	3	3	4	3	2	2	2	1	5	5	5	5	3	3	2	4	5	4	4	3	2	2	3	5	2	2	1	2	4	0	2	2
2	3	3	4	4	4	3	3	2	3	4	4	4	4	5	4	4	5	2	5	4	4	4	4	3	3	3	4	4	4	3	3	2	5	5	3	4	3	4	4	3	5	1	2	2	1	3	0	2	2
1	1	3	4	3	3	4	3	4	4	4	4	4	4	3	4	3	4	3	3	3	3	3	3	3	3	4	3	2	3	2	2	2	2	4	2	3	2	2	2	2	4	1	2	1	2	3	0	2	2
2	2	3	2	3	2	2	2	4	4	4	2	1	3	3	4	4	4	4	5	2	5	5	5	2	5	4	4	4	4	2	3	2	4	4	4	3	5	4	4	5	5	1	9	2	2	4	2	2	1
4	3	4	4	5	5	5	5	5	5	5	4	5	5	5	5	5	5	5	5	4	4	4	4	4	3	3	3	3	3	3	3	3	3	3	3	3	3	3	3	3	4	2	23	2	2	3	2	2	3
??????	23	1.5	25000000	0.2	13882700	90	287388600	287.3886	4	3	4	4	5	5	5	5	5	5	5	4	5	5	5	5	5	5	5	5	4	4	4	4	4	3	3	3	3	3	3	3	3	3	3	3	3	3	3	3	4
4	3	2	5	5	5	5	5	4	4	4	4	4	4	3	5	5	4	5	4	3	2	4	2	2	1	5	4	3	5	5	5	4	4	4	5	4	4	4	3	3	4	1	4	1	1	2	2	2	3
3	3	1	5	5	5	4	4	3	4	5	5	5	4	4	5	4	3	2	4	2	2	2	2	2	5	5	5	5	3	3	5	4	3	5	2	2	5	5	4	4	5	2	4	1	2	5	2	2	3
4	4	2	4	4	4	4	3	3	3	4	4	4	4	4	4	4	3	3	4	3	3	2	4	3	3	3	4	4	4	3	4	2	3	3	3	3	3	4	3	4	2	2	5	2	2	4	0	2	3
3	2	3	5	5	5	4	5	4	4	4	4	4	4	4	4	4	4	4	4	4	3	3	3	2	2	3	3	5	5	5	5	5	2	2	3	4	2	3	3	4	7	2	13	1	2	4	1	2	3
1	6	1	5	5	5	4	4	4	5	5	5	4	5	3	4	4	3	3	3	3	2	2	3	3	5	5	5	5	5	5	5	5	3	5	2	3	3	5	5	3	2	1	13	2	2	3	1	2	3
3	6	1	4	4	4	3	3	4	5	4	4	2	4	3	5	5	2	2	4	3	2	4	3	2	3	4	4	4	5	3	4	5	3	4	4	4	3	3	2	3	1	1	6	2	2	4	2	2	1
2	6	2	4	5	5	4	4	4	3	4	3	3	3	3	3	3	5	3	4	2	4	3	3	3	3	5	3	5	3	3	3	1	5	5	3	3	3	2	4	3	3	3	5	1	1	2	1	2	2
4	3	2	5	4	5	4	4	4	4	4	4	3	5	4	5	5	3	2	3	3	2	1	3	2	4	3	4	3	4	1	3	3	3	4	3	5	4	4	4	4	4	2	5	1	2	3	1	2	2
4	3	3	4	4	4	2	4	2	4	4	4	2	4	2	5	5	2	1	4	1	2	2	2	2	5	1	5	5	5	3	4	2	3	5	1	4	2	4	2	5	1	1	5	2	2	5	1	2	2
2	2	1	4	4	4	3	3	2	4	4	3	2	3	2	4	4	5	3	4	3	4	3	4	2	4	4	4	5	4	3	4	2	2	3	3	4	4	5	4	4	3	1	2	2	2	4	1	2	2
1	1	2	2	2	3	2	2	2	4	4	2	2	4	4	4	4	5	2	5	2	4	4	2	4	2	4	4	4	3	2	4	1	5	5	4	4	3	4	5	3	5	2	2	1	2	5	1	2	2
1	3	3	4	4	4	3	3	3	4	4	2	2	4	4	4	4	3	2	3	2	2	2	2	2	4	4	4	4	3	2	2	2	4	4	3	3	4	4	4	3	5	2	2	2	2	4	1	2	2
1	1	1	2	3	2	3	4	3	3	3	3	3	3	3	4	4	3	3	5	5	4	4	5	3	5	3	2	5	5	4	2	3	3	3	4	5	4	2	3	2	7	2	2	1	2	2	1	2	2
4	3	3	4	4	3	3	3	3	2	4	4	3	4	3	5	5	4	1	4	4	2	3	3	2	4	5	5	5	3	4	5	2	3	4	5	5	3	3	2	4	5	2	21	1	1	4	1	2	4
4	6	3	5	5	4	3	4	4	4	4	4	3	4	4	4	4	4	2	4	4	4	3	3	2	2	2	2	5	4	3	4	2	4	4	4	4	5	4	4	4	8	5	5	1	1	3	1	2	3
3	2	4	4	4	5	4	4	4	5	5	5	5	5	4	4	3	5	2	5	4	1	2	2	2	5	4	4	4	5	3	4	3	3	4	2	2	4	4	4	3	1	1	4	2	1	4	1	2	2
4	6	3	5	5	5	5	5	5	5	5	5	5	5	4	4	4	4	4	3	2	2	2	2	2	5	5	4	5	5	3	5	5	2	5	5	5	3	2	2	5	1	1	23	1	1	3	1	2	3
2	2	3	4	4	4	4	3	2	3	4	3	3	4	2	4	4	5	3	5	4	5	4	4	4	4	4	3	4	4	4	5	5	4	4	4	4	3	4	3	5	1	4	2	2	1	4	1	2	1
4	3	1	4	4	4	5	4	5	4	5	4	4	5	4	4	4	5	2	5	5	3	3	3	2	5	5	4	4	4	2	3	2	2	3	2	2	3	4	2	4	4	2	23	1	2	2	1	2	4
5	6	3	5	5	5	5	5	5	5	5	5	4	5	4	5	5	2	1	1	1	1	1	3	1	5	5	5	5	5	4	4	2	4	5	3	4	3	3	2	3	8	3	4	1	1	3	1	2	3
2	3	2	4	4	5	4	3	3	4	4	2	4	3	3	4	2	3	4	4	4	4	3	4	4	3	4	5	4	4	4	4	3	3	3	3	3	4	3	4	4	1	2	7	2	2	3	2	2	3
5	4	3	5	5	5	5	4	5	5	5	5	4	4	4	5	5	3	2	4	3	1	2	2	1	5	5	5	4	5	4	3	5	2	2	3	4	2	3	2	4	5	2	5	2	2	4	2	2	2
1	2	4	4	4	4	4	4	3	3	3	4	4	4	3	4	4	3	3	3	4	2	4	3	3	4	4	4	5	2	4	4	2	3	3	3	3	3	4	4	4	4	2	18	2	2	4	1	3	1
4	6	1	4	4	4	4	4	4	4	4	4	3	4	4	4	3	3	3	2	3	2	2	2	2	5	5	5	5	5	5	5	1	5	5	2	5	5	5	5	5	5	6	18	1	1	3	1	3	1
3	2	3	3	4	4	3	3	4	4	4	3	3	4	4	4	4	4	3	3	4	3	3	3	2	4	4	3	3	4	3	3	2	3	4	3	4	3	3	3	4	3	1	5	2	1	5	1	2	2
2	3	1	4	4	3	3	3	3	3	3	3	3	3	3	4	4	3	1	5	3	4	4	4	3	5	5	5	5	5	1	5	2	2	2	2	5	5	5	5	5	5	1	2	1	2	2	1	2	2
3	2	4	4	4	4	3	3	3	3	4	3	4	3	2	3	3	4	3	5	5	4	3	4	3	4	5	5	5	5	1	2	2	4	4	3	2	2	3	3	2	4	1	5	2	2	3	0	2	4
3	3	1	4	4	4	4	4	3	2	4	2	2	4	2	5	5	4	2	5	2	2	2	3	2	4	4	5	5	5	3	3	1	3	3	4	5	5	5	4	3	3	1	2	1	2	4	0	2	3
2	3	1	3	3	3	3	3	3	3	4	3	2	3	4	4	4	4	3	4	2	4	4	4	4	3	3	3	5	5	3	4	4	4	4	5	4	3	5	4	5	4	1	2	2	2	4	0	2	3
3	3	1	4	4	4	4	4	4	4	4	4	4	4	3	4	4	4	2	3	4	3	3	2	3	5	5	5	5	5	5	3	3	4	5	3	4	3	3	3	3	4	2	4	1	2	3	2	2	3
4	3	2	4	3	4	4	3	3	4	5	5	5	4	4	4	4	4	2	2	3	2	2	2	2	5	5	4	5	4	4	3	3	3	4	3	3	5	4	5	4	1	1	4	2	2	3	2	2	3
4	3	4	4	4	3	3	3	4	5	5	5	4	3	3	4	3	3	2	3	3	1	1	2	2	5	4	4	4	5	3	4	3	4	4	4	4	2	3	2	4	5	2	6	2	2	3	1	2	3
3	2	2	4	4	4	4	4	4	4	4	4	4	4	4	4	4	3	2	2	2	2	2	2	2	5	5	5	5	5	5	5	1	5	5	5	5	5	5	5	5	1	1	5	2	1	2	1	2	3
4	3	2	4	4	4	4	4	4	4	4	4	4	4	4	4	4	4	2	3	2	2	2	2	2	5	5	5	5	5	5	5	2	4	4	3	5	5	5	5	4	5	1	5	1	2	4	1	2	3
3	2	1	4	4	4	4	4	3	3	4	4	4	4	3	4	4	3	3	3	4	2	2	4	2	3	3	3	4	4	4	3	4	3	4	4	4	5	5	4	4	1	1	4	1	1	3	1	2	2
3	3	2	3	4	4	3	2	4	4	4	4	3	3	3	4	3	4	3	4	4	4	4	3	3	5	5	4	4	4	4	4	4	3	3	3	3	4	4	4	3	5	2	23	2	2	3	1	2	4
2	2	2	4	3	4	2	3	4	5	4	4	4	3	5	5	4	3	1	3	3	2	2	3	2	4	3	4	4	5	3	4	1	3	4	4	4	3	3	4	4	4	2	23	1	2	3	1	2	4
2	2	2	4	3	4	2	3	4	5	4	4	4	3	5	5	4	3	1	3	3	2	2	3	2	4	3	4	4	5	3	4	1	3	4	4	4	3	3	4	4	4	2	23	1	2	3	1	2	4
5	2	2	4	4	4	3	4	4	3	4	4	2	4	4	5	5	5	4	4	5	4	3	4	2	5	4	5	5	5	3	3	2	3	5	1	3	5	5	3	5	1	3	5	1	1	3	1	2	4
4	5	4	5	5	4	3	3	4	4	5	4	4	5	4	2	2	4	2	2	3	2	2	4	2	5	4	4	3	5	3	5	2	4	5	5	4	3	3	3	4	5	2	4	2	2	4	1	2	4
5	4	3	5	5	5	5	5	5	5	5	5	5	5	4	5	5	2	2	2	2	2	2	2	2	1	1	3	3	5	1	5	5	1	2	2	5	5	4	4	5	5	1	4	2	1	5	1	2	4
1	3	1	4	4	5	5	5	3	4	4	4	3	4	4	4	4	4	3	4	3	4	3	4	3	5	5	5	5	5	5	1	1	5	5	1	5	5	1	1	5	5	2	7	1	2	2	1	2	5
5	2	2	5	4	4	4	3	3	4	4	4	3	3	3	4	4	3	3	3	2	3	3	3	3	5	4	4	5	3	3	3	1	5	5	4	4	3	4	4	5	5	2	5	1	2	2	2	2	4
3	5	2	4	5	4	4	4	4	3	5	5	5	5	2	5	5	5	4	5	2	4	4	2	2	5	5	5	5	5	4	3	5	2	3	2	3	3	3	3	3	5	2	18	1	1	3	1	3	1
3	3	2	4	4	3	4	4	3	4	2	2	4	4	4	2	3	3	3	5	5	5	4	2	2	4	4	2	4	3	3	3	4	2	2	4	4	3	3	3	3	7	1	2	2	2	3	1	2	2
3	3	2	4	4	3	3	3	2	2	4	4	4	3	3	4	4	4	3	4	4	4	3	4	3	3	3	3	3	4	2	3	2	2	4	4	4	4	4	3	2	4	2	6	2	2	3	1	2	3
4	2	2	4	3	4	4	4	4	4	4	4	4	4	4	4	3	2	2	2	4	3	2	2	2	4	4	4	5	4	4	4	2	4	4	3	4	2	3	2	4	7	1	6	1	2	4	1	2	3
2	3	3	3	3	4	3	3	2	3	5	5	5	4	4	4	4	4	2	4	4	2	2	3	2	5	5	5	5	5	1	3	1	5	5	4	5	4	4	4	4	4	1	15	1	1	3	1	1	1
3	3	3	4	4	3	3	3	3	4	5	5	5	5	4	4	3	4	3	3	3	2	2	3	2	4	3	3	5	4	3	5	3	2	5	2	3	2	4	4	2	5	2	16	1	1	3	1	1	1
3	5	2	4	4	4	4	4	4	4	4	4	4	4	4	4	5	1	1	4	3	3	2	3	3	4	4	4	4	4	3	3	2	4	4	2	5	4	4	4	3	3	2	3	2	2	3	1	2	2
2	6	2	5	4	5	4	4	4	4	4	4	3	4	5	5	5	4	2	4	4	2	2	2	2	2	5	5	5	5	4	5	1	5	1	1	5	1	5	1	5	1	4	23	1	2	4	1	2	5
2	3	2	4	5	4	3	4	4	2	5	4	3	4	5	5	4	3	2	5	4	3	2	4	2	4	4	3	4	5	2	4	2	4	4	2	3	2	4	3	4	4	2	5	2	2	3	1	2	4
4	3	2	5	5	5	5	4	5	4	4	4	3	4	4	5	5	3	1	3	3	2	2	2	2	5	5	4	4	5	4	4	3	4	4	5	5	5	5	4	5	3	2	5	2	2	3	1	2	4
5	4	3	4	4	4	3	3	5	5	5	5	5	4	5	4	4	4	2	4	4	2	2	3	2	4	3	3	3	3	1	4	2	3	4	4	5	4	5	4	4	5	2	2	2	2	3	1	2	3
3	3	3	4	4	4	4	3	3	3	4	3	3	4	4	4	3	4	3	4	3	2	2	4	3	5	5	5	5	5	3	4	1	3	3	3	5	3	3	5	5	5	2	2	2	2	3	1	2	3
1	1	1	3	3	4	3	2	3	3	3	3	1	4	3	3	3	3	1	3	3	3	2	3	3	2	2	3	4	2	4	4	4	4	2	1	2	2	2	3	2	2	2	1	1	2	2	1	2	2
1	3	2	5	4	5	4	4	4	4	4	4	3	4	3	4	3	3	2	3	3	2	2	3	2	5	4	4	4	5	3	4	3	4	4	3	5	3	4	2	4	1	2	13	2	2	4	1	2	5
3	3	2	5	4	4	4	5	4	5	5	5	5	5	5	5	4	4	4	3	3	2	2	3	3	3	1	5	3	3	1	5	3	4	5	5	5	5	1	5	3	4	4	8	1	2	3	2	2	4
1	2	3	5	2	3	4	4	4	2	4	2	4	2	5	1	4	2	4	2	4	3	3	3	3	1	3	2	2	3	3	3	2	3	3	2	2	2	2	3	3	3	4	2	2	2	3	2	2	2
3	3	3	4	3	4	3	4	4	3	5	5	4	3	3	4	4	3	2	3	2	3	3	3	3	5	5	5	5	5	2	3	2	3	3	1	4	3	3	3	3	4	2	11	2	2	4	0	1	1
1	5	2	4	4	4	4	3	4	3	4	4	4	4	4	4	4	5	2	4	5	3	3	4	3	5	5	5	5	5	3	3	2	4	4	2	4	4	5	2	5	8	1	5	2	2	4	1	2	4
4	3	4	4	4	4	4	4	3	3	4	4	4	5	4	4	4	4	2	2	4	2	2	2	2	4	4	4	3	4	4	4	3	4	4	4	4	2	4	3	4	4	2	5	2	2	4	2	2	2
2	2	4	3	2	3	4	2	4	2	4	2	3	3	2	3	2	4	3	2	5	2	4	3	5	3	4	3	2	2	2	2	2	3	4	2	4	2	3	3	4	3	4	4	2	1	3	2	2	4
3	3	2	3	4	2	3	4	2	4	4	4	4	2	3	3	3	4	4	4	2	3	3	4	3	5	5	5	4	3	3	2	2	3	3	3	3	4	4	4	3	4	1	10	1	1	4	1	1	1
3	2	3	4	4	3	2	2	3	2	4	3	3	4	3	2	4	4	2	5	4	3	2	3	3	5	4	4	5	5	3	5	2	4	4	2	2	4	3	4	4	4	1	10	2	1	4	1	1	1
5	3	3	5	5	5	5	4	5	5	5	5	5	5	5	5	5	3	2	3	3	3	3	3	2	3	3	4	4	5	4	4	3	5	5	4	5	3	5	4	4	1	1	2	2	2	4	1	2	4
3	2	3	4	3	4	3	2	2	2	4	4	4	4	4	4	4	4	3	4	4	3	4	4	3	4	3	3	3	4	3	3	2	3	4	2	3	4	5	3	2	5	4	2	2	2	3	1	2	4
3	2	1	5	4	4	3	2	3	2	4	2	2	5	3	5	2	4	3	4	3	4	4	4	4	3	3	3	3	4	2	3	2	2	5	2	4	4	5	3	2	7	2	2	1	2	3	1	2
3	1	3	4	4	4	2	2	3	2	4	2	2	4	4	4	5	4	3	5	5	4	4	4	4	3	3	4	5	5	3	3	4	1	2	4	4	3	2	3	5	1	1	23	1	1	4	1	2	3
3	2	4	4	4	4	4	4	4	4	5	4	4	3	2	3	3	4	2	4	4	4	2	2	2	3	3	4	4	4	1	4	3	4	4	4	4	5	5	3	4	8	1	2	2	2	3	0	2	5
1	2	2	5	5	5	5	4	3	4	4	5	3	4	3	5	5	4	2	4	5	3	3	2	2	4	5	5	5	5	5	5	4	5	5	2	5	5	4	5	5	1	1	20	2	2	4	1	1	2
3	3	1	5	5	4	3	3	3	2	4	2	1	4	5	5	5	4	2	4	2	2	2	3	1	5	4	4	5	4	2	4	3	4	4	3	4	2	4	2	3	5	2	14	1	1	3	1	1	1
2	3	1	4	5	4	4	3	3	4	4	4	5	4	3	4	4	2	2	2	1	1	2	4	1	3	5	4	4	5	4	5	4	3	5	5	5	5	4	2	4	1	1	14	2	1	4	1	1	1
Mahdi2009vip@gmail.com	31	1	25000000	1	10117000	50	530850000	530.85	2	3	1	4	5	4	4	3	3	4	4	4	5	4	3	4	4	2	2	2	1	1	2	4	1	3	5	4	4	5	4	5	4	3	5	5	5	4	2	4	1
3	2	2	4	4	4	4	2	4	4	4	4	4	4	4	5	5	3	3	4	3	3	2	2	2	4	3	3	3	3	3	5	5	2	4	4	5	5	5	5	5	4	2	6	1	2	4	2	2	3
2	2	1	3	4	4	4	4	4	4	4	4	4	4	4	3	4	4	4	4	4	4	4	4	4	5	5	5	5	4	2	4	3	3	4	4	4	3	3	3	4	4	2	16	1	2	3	0	1	2
4	3	3	4	4	4	4	4	4	3	4	4	4	4	3	4	4	2	3	3	3	3	3	3	3	4	4	4	4	4	3	3	3	3	3	3	3	3	5	4	3	1	1	2	2	1	4	2	2	4
4	4	2	5	5	5	5	5	5	4	5	5	4	5	5	5	5	5	3	4	2	1	2	3	1	4	4	5	5	5	4	5	2	4	4	3	3	2	1	1	5	4	2	6	1	2	4	1	2	5
2	1	2	3	3	3	5	4	2	2	2	3	3	4	4	2	3	5	5	5	5	3	3	3	3	3	3	3	3	3	3	2	1	3	3	2	3	2	1	4	2	3	2	3	1	1	2	1	2	4
5	2	1	4	4	4	3	2	2	2	2	3	3	4	4	4	4	4	2	4	4	4	4	4	3	3	3	5	5	5	1	3	3	3	4	1	5	5	5	4	5	1	3	23	1	1	3	1	2	5
4	3	3	5	4	4	3	3	2	4	4	3	3	4	2	5	4	4	3	5	1	3	4	4	2	4	3	4	4	3	2	3	3	3	2	2	3	2	2	2	4	4	2	2	1	2	4	1	2	5
4	3	1	4	4	4	4	4	2	3	4	4	4	4	4	4	4	3	3	4	3	3	3	3	3	5	5	5	5	5	3	5	2	3	3	3	4	3	3	3	3	4	1	7	1	1	3	0	1	1
3	2	1	4	5	4	5	5	3	3	4	4	3	4	3	4	4	4	3	4	4	3	3	3	3	3	4	5	5	5	5	5	1	5	2	2	5	5	5	5	5	8	3	1	1	1	2	1	2	3
1	2	3	5	5	5	5	5	5	5	5	5	5	5	5	4	5	5	5	5	4	3	2	2	2	1	1	3	2	2	3	2	2	2	2	2	2	2	3	2	2	2	2	1	2	2	4	1	2	3
5	4	3	4	4	5	4	2	4	3	3	4	3	4	4	4	5	5	2	5	5	5	2	1	1	5	5	4	5	3	2	2	1	5	4	3	4	3	3	4	4	4	2	16	2	2	4	1	1	2
4	3	1	5	5	5	5	4	4	4	4	4	1	4	3	4	4	3	2	4	4	3	3	3	3	4	4	4	4	4	3	2	3	3	4	3	4	4	4	4	4	4	2	16	1	2	3	1	1	2
4	3	3	3	4	3	2	2	3	2	3	3	2	2	2	1	2	2	2	3	3	4	3	3	4	3	3	3	4	3	3	4	3	2	2	2	2	2	2	3	2	4	2	5	2	2	3	2	2	3
2	3	2	4	4	4	4	4	4	4	4	4	4	4	3	4	4	3	3	4	3	2	2	2	2	5	5	5	5	5	4	4	2	3	3	4	4	2	3	2	5	3	1	2	2	1	4	2	2	5
5	4	3	5	5	4	4	4	3	4	4	4	3	4	4	5	5	4	2	4	3	3	3	3	2	5	4	4	5	5	4	4	3	3	3	2	2	2	2	2	3	1	1	5	1	2	4	1	2	5
2	6	2	4	4	4	2	2	5	3	3	4	3	3	4	3	4	5	4	5	5	4	4	3	2	2	3	3	3	3	4	2	4	2	4	2	4	2	3	1	5	2	3	2	2	2	3	1	2	5
5	4	2	5	5	5	4	4	5	5	5	5	5	4	4	5	5	2	1	1	3	1	1	1	1	4	4	4	5	4	3	3	3	3	4	5	5	4	5	3	4	5	2	2	2	2	3	1	2	5
4	2	3	4	3	4	2	2	4	3	5	4	3	3	4	4	3	5	3	4	4	3	3	4	2	3	3	3	3	3	3	3	3	3	3	3	3	3	3	3	3	4	1	2	2	2	4	1	2	5
3	4	2	4	5	5	4	3	4	4	5	2	2	5	3	5	5	5	2	4	5	3	2	3	3	4	5	4	5	5	2	5	3	4	4	3	4	3	1	1	3	8	1	12	1	2	4	2	3	2
1	2	1	4	4	4	4	4	4	4	4	4	4	4	4	4	4	4	2	3	3	2	2	2	2	4	4	4	4	4	3	3	3	3	3	3	3	3	3	4	3	1	4	3	2	2	3	2	2	4
5	6	1	5	5	5	3	5	5	5	5	5	5	5	3	5	5	4	1	1	1	2	1	3	1	5	5	5	5	5	3	3	4	2	3	4	4	4	3	3	3	8	2	10	2	2	3	0	1	2
1	3	2	5	5	4	4	3	3	4	3	4	2	4	2	4	4	4	3	4	4	4	3	3	3	3	3	3	3	5	1	5	1	3	3	5	5	5	3	3	5	4	2	16	2	2	4	2	3	2
1	2	2	3	3	3	3	3	4	4	4	4	3	3	4	4	4	3	3	4	4	3	3	3	4	2	3	3	5	2	1	4	2	2	5	5	5	4	2	2	4	8	2	2	1	2	4	1	2	4
1	2	2	3	3	3	3	3	4	4	4	4	3	3	4	4	4	3	3	4	4	3	3	3	4	2	3	3	5	2	1	4	2	2	5	5	5	4	2	2	4	8	2	2	1	2	4	1	2	4
4	3	4	4	4	4	4	4	3	3	4	5	4	4	4	5	5	4	3	4	3	4	3	4	3	4	5	5	5	4	4	4	3	3	4	3	5	4	4	5	4	5	1	17	2	2	4	1	1	3
4	3	4	5	4	4	4	4	1	2	3	4	2	4	1	5	5	4	2	3	2	3	2	2	2	5	5	4	5	5	4	4	3	2	3	4	4	2	5	5	4	5	1	12	1	2	4	0	3	3
4	3	3	4	4	4	3	3	2	3	5	5	5	4	4	3	3	4	2	4	3	2	3	3	2	4	3	3	4	5	4	5	5	3	4	3	4	4	4	3	4	4	1	12	2	2	4	0	3	3
2	2	3	4	4	4	3	3	4	4	4	4	4	4	4	4	4	4	2	3	4	2	3	3	2	4	4	4	4	3	1	3	3	4	4	3	4	3	4	4	4	5	2	9	2	2	3	0	3	2
4	3	3	4	4	4	4	4	5	5	5	5	5	5	4	4	4	3	5	3	3	3	2	3	2	4	3	4	4	4	3	4	3	4	4	4	4	3	3	3	4	1	1	11	2	2	3	2	3	2
1	1	3	3	3	2	3	2	4	3	4	2	3	2	4	4	2	4	4	5	4	4	4	4	3	5	5	5	5	5	1	1	5	1	5	1	5	5	5	5	5	5	1	16	1	2	3	0	1	3
2	4	2	4	3	4	3	2	3	2	4	2	2	2	3	4	4	4	2	4	4	3	4	4	3	3	4	4	3	3	3	3	3	3	4	4	4	3	4	3	3	5	2	2	2	2	3	1	2	6
1	2	1	4	4	4	4	4	4	4	4	4	4	4	4	4	4	3	4	3	4	3	3	2	2	5	5	5	5	5	5	5	3	5	5	3	5	5	5	5	5	5	1	23	2	1	2	1	1	1
4	3	4	2	4	5	4	4	2	3	4	4	3	3	4	5	3	4	3	3	3	3	2	2	2	4	4	4	3	3	3	2	2	3	3	5	4	5	5	4	4	5	1	6	2	2	4	1	2	6
ak.ahmadreza@gmail.com	23	1	75000000	0.2	19171800	170	726841200	726.8412	4	3	4	2	4	5	4	4	2	3	4	4	3	3	4	5	3	4	3	3	3	3	2	2	2	4	4	4	3	3	3	2	2	3	5	4	5	5	4	4	5
3	5	1	4	3	4	3	3	4	4	4	4	4	4	2	5	5	4	2	4	4	2	2	3	2	4	2	4	5	5	3	4	4	2	4	4	4	4	5	5	4	8	2	23	2	2	3	2	2	6
5	6	4	5	5	5	5	5	5	5	5	5	5	5	5	5	5	1	1	1	1	1	1	1	1	5	5	5	5	5	5	5	1	5	5	5	5	5	5	5	5	6	1	1	1	1	2	1	2	4
3	4	2	5	5	5	4	3	3	2	5	5	1	1	4	5	5	5	1	5	4	5	5	2	1	3	4	4	4	3	1	3	4	1	4	5	5	3	4	1	4	1	2	16	1	1	4	1	3	3
2	2	3	4	5	4	4	4	4	4	4	4	4	4	4	4	4	4	3	4	5	4	4	4	3	5	5	5	5	5	4	4	3	3	4	3	4	5	5	3	4	5	2	14	2	1	5	2	1	2
5	3	4	5	5	5	4	4	4	5	5	5	3	3	4	5	4	4	1	4	2	2	2	3	2	5	3	5	5	5	4	3	2	4	4	4	5	5	5	5	4	1	2	5	2	2	4	2	2	6
3	3	3	4	4	4	3	2	3	4	4	4	4	4	2	4	4	3	2	5	3	4	4	4	2	3	2	5	4	1	1	5	1	5	5	1	5	1	3	3	1	4	3	6	1	1	3	2	2	6
3	3	3	4	4	4	3	3	3	3	4	3	3	4	1	3	2	2	2	4	3	2	4	2	3	3	3	3	4	3	3	4	2	3	3	1	2	3	3	3	3	1	2	21	1	2	1	1	3	2
1	2	1	4	4	4	2	2	3	3	4	4	3	3	4	4	3	4	2	4	3	4	3	4	3	5	5	5	5	5	4	5	5	3	3	4	1	4	5	1	3	5	1	4	2	1	4	1	1	1
Abdolahyali88@gmail.com		1	75000000	1	14242800	50	787140000	787.14	1	2	1	4	4	4	2	2	3	3	4	4	3	3	4	4	3	4	2	4	3	4	3	4	3	5	5	5	5	5	4	5	5	3	4	1	4	5	1	3	5
4	2	1	5	4	5	4	4	4	3	4	5	3	4	3	5	5	2	1	3	1	3	2	2	2	5	4	4	5	5	4	4	5	4	4	3	5	4	5	5	4	4	2	15	1	2	2	1	3	3
3	3	3	4	3	3	3	3	3	3	3	3	2	4	3	2	3	4	3	2	4	3	2	4	3	1	5	4	3	4	3	3	3	3	3	2	3	3	3	3	3	3	4	1	2	2	3	1	2	4
2	5	1	5	4	5	5	5	5	5	5	5	5	5	5	5	5	5	5	5	5	5	1	1	1	1	5	5	5	5	5	5	5	5	2	5	3	3	3	5	3	1	5	1	2	2	4	1	2	4
1	6	1	5	4	4	4	4	4	4	4	4	4	4	4	4	5	2	3	3	3	4	3	3	3	5	5	4	5	5	5	5	2	5	5	2	4	5	5	5	5	5	2	16	1	2	3	1	1	3
4	3	1	4	3	4	3	2	4	4	4	4	4	4	2	5	5	2	2	4	2	2	2	4	2	5	5	4	4	5	3	3	1	3	4	4	3	2	3	2	4	5	1	16	1	2	3	1	3	3
4	5	2	4	4	4	4	4	2	3	5	4	4	4	3	4	4	4	2	3	2	2	3	4	3	4	5	4	4	4	2	4	2	3	3	2	3	4	3	3	4	5	2	5	2	2	4	0	3	1
3	6	3	4	4	4	4	3	4	4	4	2	4	5	3	4	4	5	2	5	5	4	3	3	2	3	3	5	5	5	3	4	1	5	5	3	5	3	3	3	5	1	1	19	1	1	2	2	1	3
1	3	1	4	4	4	4	5	3	5	3	4	5	4	3	3	3	3	3	3	4	1	4	5	3	2	2	3	4	2	4	3	3	2	3	4	3	4	3	4	2	4	2	15	2	2	3	1	1	3
4	4	3	5	5	5	5	5	2	4	4	3	2	5	2	4	4	5	4	4	4	4	3	3	2	1	5	5	5	5	1	1	1	2	3	5	5	5	3	5	5	1	1	2	2	1	3	1	2	4
1	2	3	5	5	5	3	3	4	3	4	3	4	4	3	4	3	4	3	4	2	3	2	3	3	5	5	5	5	4	5	4	3	4	4	1	4	4	4	5	5	5	1	10	2	2	4	0	1	3
2	1	3	3	3	4	4	4	4	3	4	3	4	4	3	4	3	5	3	5	4	4	3	4	3	3	5	5	5	5	3	4	1	5	5	3	4	3	3	3	4	5	1	21	1	1	4	2	1	2
3	3	2	4	4	3	3	3	4	4	4	2	2	4	2	5	4	4	3	4	5	4	4	4	1	3	2	4	3	5	5	5	3	2	4	3	4	4	4	4	3	3	2	11	2	2	3	2	1	2
3	3	2	4	4	4	4	3	2	3	4	4	4	4	3	4	4	4	3	5	4	3	3	3	3	4	4	4	4	5	3	3	4	3	3	4	4	3	2	2	3	3	2	7	1	2	3	1	3	2
4	3	3	4	4	4	4	4	4	4	4	4	3	4	3	3	3	3	3	3	3	2	2	3	3	4	4	5	5	5	4	4	1	4	4	2	3	3	3	3	3	1	1	7	2	2	4	1	1	2
3	2	3	4	3	4	2	2	2	4	4	4	4	4	3	4	4	5	2	5	3	4	3	4	3	3	3	3	4	5	5	4	5	4	5	2	5	2	2	2	3	5	1	8	1	2	3	1	1	2
1	3	3	5	4	5	3	3	4	5	5	3	3	3	2	4	3	2	1	4	5	4	3	5	3	3	3	4	5	5	2	2	5	3	4	4	5	3	5	1	4	4	2	11	2	2	3	1	1	3
3	3	2	4	4	5	5	5	4	4	5	4	4	4	5	4	4	5	2	4	4	3	3	2	2	5	4	4	5	3	2	3	1	4	4	3	4	4	3	3	4	5	1	15	2	2	3	1	3	4
2	3	1	4	4	4	4	3	3	3	3	3	3	4	4	4	4	4	3	4	4	3	3	3	3	5	5	5	3	5	3	4	1	5	5	5	5	5	5	3	4	1	1	15	1	1	3	2	1	3
2	2	1	4	4	5	4	5	3	3	4	3	3	4	4	5	5	5	3	4	4	4	3	3	4	4	3	5	4	4	3	4	2	4	4	4	4	4	5	4	4	5	2	13	2	2	3	1	1	2
2	2	3	4	4	4	4	4	3	3	3	4	3	4	4	5	5	2	2	3	3	2	2	4	3	3	3	4	3	5	4	3	3	2	3	2	5	5	5	4	4	4	1	13	1	1	3	1	1	2
2	3	1	3	3	2	4	3	2	2	2	3	2	3	4	5	3	4	3	4	4	4	4	2	3	5	5	4	4	4	3	5	1	5	4	4	5	5	5	5	4	1	1	13	2	1	2	1	1	2
4	2	1	5	5	5	5	5	5	5	5	4	5	4	5	5	5	2	2	4	2	2	2	3	2	3	5	4	5	5	3	5	3	5	5	5	5	5	5	3	5	1	5	20	2	2	3	2	1
3	3	1	4	4	4	3	4	5	4	5	5	5	5	3	5	5	4	3	5	5	4	3	4	3	5	5	5	5	5	5	5	1	5	5	5	5	5	5	5	5	8	2	22	1	2	3	1	3	2
4	5	3	4	3	3	4	3	4	3	4	2	2	2	3	5	4	4	3	3	2	4	4	5	1	5	4	5	2	5	5	5	1	2	5	1	1	5	3	4	5	5	1	12	1	2	2	1	3	4
3	2	1	5	4	5	5	5	3	3	4	4	2	4	4	5	5	4	2	4	3	4	3	3	3	5	3	4	3	3	3	4	4	2	3	4	3	4	3	4	4	4	4	12	1	2	2	1	3	4
1	1	2	1	1	3	3	3	3	3	4	2	2	2	2	2	2	5	4	5	3	5	4	5	3	5	5	5	5	2	1	1	1	2	1	3	2	2	4	5	1	5	1	7	1	2	3	1	3	2
3	2	4	4	3	4	3	3	3	3	5	4	4	2	4	4	3	4	3	4	3	2	3	3	3	3	3	4	3	3	2	2	2	4	4	3	4	3	3	3	4	5	2	7	2	2	4	1	1	2
2	2	1	3	3	2	3	3	2	3	3	3	3	4	2	5	5	5	5	5	3	5	5	5	5	5	5	5	5	5	5	4	3	1	5	5	5	5	5	3	5	5	1	10	1	2	4	1	1	3
1	3	3	4	4	4	3	4	3	2	4	4	4	4	4	4	4	3	4	4	2	2	3	4	2	4	4	4	3	4	2	3	4	2	2	2	4	4	4	3	4	5	2	15
2	3	1	4	4	4	3	3	3	3	4	3	3	3	3	4	4	3	3	4	4	3	3	3	3	4	5	4	4	4	5	3	2	4	3	4	4	3	3	4	4	1	1	15	1	2	4	1	1	4
2	3	1	4	4	4	3	3	3	3	4	3	3	3	3	4	4	3	3	4	4	3	3	3	3	4	5	4	4	4	5	3	2	4	3	4	4	3	3	4	4	1	1	15	1	2	4	1	1	4
2	2	2	4	4	3	3	3	4	4	4	3	3	4	3	5	5	5	4	5	5	5	5	5	5	4	5	5	5	5	4	4	1	4	4	3	5	4	4	5	4	5	1	13	1	2	3	1	3	2
5	3	1	5	4	5	5	5	5	5	4	5	5	5	5	5	3	3	2	3	2	2	2	3	2	5	5	5	5	5	5	5	1	4	5	3	5	5	5	5	5	1	1	22	1	1	2	2	1	2
3	3	3	4	3	4	2	2	2	3	4	4	3	4	4	4	5	4	4	4	4	4	4	3	3	5	4	3	4	4	2	4	4	4	4	4	5	4	4	2	4	5	2	23	2	2	4	0	1	2
3	3	2	4	3	4	3	3	3	3	4	3	3	4	3	4	4	4	3	4	4	4	3	3	3	4	4	4	4	5	4	4	4	3	4	3	3	4	5	5	4	8	2	23	2	2	3	0	1	2
2	3	4	4	4	4	3	3	2	3	5	5	4	4	4	5	3	4	4	5	4	4	5	4	5	5	3	2	4	4	5	5	3	2	4	5	4	4	4	5	4	1	1	5	2	2	4	3	1	1
3	2	4	5	4	5	5	5	4	4	5	3	3	5	3	5	4	5	4	5	5	5	4	5	4	5	4	5	4	4	2	4	1	5	5	1	5	3	4	3	4	5	2	10	2	2	3	1	3	3
??? ????? ?????? ???? ???? ???? ?? ??? ??? ??? ???.	22	1	125000000	1	9529000	90	982610000	982.61	3	2	4	5	4	5	5	5	4	4	5	3	3	5	3	5	4	5	4	5	5	5	4	5	4	5	4	5	4	4	2	4	1	5	1	5	3	4	3	4	5
2	3	3	4	4	2	4	5	1	2	4	3	5	2	4	1	5	3	2	5	2	3	4	3	3	2	3	3	2	4	4	3	4	2	4	3	2	1	4	2	4	3	4	6	2	2	4	2	1	1
3	3	3	4	4	3	3	3	4	3	4	3	4	3	4	4	4	4	2	4	4	3	3	4	3	4	4	4	4	4	2	2	3	4	4	2	3	3	4	3	3	3	1	23	2	2	4	1	3	2
2	4	4	3	3	5	4	3	5	5	5	4	3	3	4	5	4	4	3	4	4	4	3	4	3	5	5	4	5	4	3	2	1	5	5	4	5	5	5	5	5	9	2	4	1	2	2	0	1	2
3	3	3	5	4	5	4	4	4	3	4	4	4	5	4	5	4	4	2	3	3	1	2	3	2	5	5	5	5	5	1	5	1	5	5	1	5	1	1	5	5	4	1	4	1	2	3	0	3	2
Farzane_moghadamm@Gmail. Com		0	0	1	14242800	70	996996000	996.996	3	3	3	5	4	5	4	4	4	3	4	4	4	5	4	5	4	4	2	3	3	1	2	3	2	5	5	5	5	5	1	5	1	5	1	5	1	1	5	5	4
3	3	3	4	4	5	3	3	4	4	4	4	4	4	4	5	5	4	2	4	4	3	3	3	3	5	4	4	4	4	4	4	3	4	4	4	4	4	5	4	4	1	2	12	2	2	4	3	1	4
3	3	3	4	4	4	4	2	4	2	3	2	2	4	4	4	2	4	2	4	4	4	3	3	2	5	4	4	4	4	2	2	2	3	3	2	3	2	2	2	3	4	2	23	1	2	3	2	1	2
2	3	2	4	4	4	4	4	4	3	3	3	2	3	4	4	5	4	2	4	4	1	1	2	3	3	4	3	3	5	3	4	4	5	5	5	5	5	3	3	4	8	2	9	1	2	2	2	1	3
5	3	4	4	4	5	4	3	2	4	4	5	4	4	5	5	5	2	2	2	2	2	1	2	2	4	4	4	4	5	1	2	4	1	2	1	1	5	5	5	1	1	3	4	1	1	1	1	1	2
3	3	2	4	3	5	3	3	2	4	3	2	3	2	2	2	3	5	4	4	4	5	5	5	4	4	4	4	4	5	2	1	4	1	2	5	5	5	5	5	2	1	3	4	1	1	1	1	1	2
5	3	3	4	5	3	4	4	5	5	5	5	5	5	5	5	3	2	2	3	1	2	2	2	2	1	2	3	3	4	2	3	2	3	2	1	3	3	3	4	3	5	2	4	1	2	4	1	1	2
3	3	3	4	3	5	4	3	5	5	5	5	5	4	3	5	5	4	4	5	3	4	3	3	3	5	4	5	4	4	1	3	1	4	4	5	5	3	5	3	5	4	3	4	2	2	3	1	1	2
4	2	2	4	4	4	4	3	4	4	3	3	2	4	4	5	4	3	2	2	4	3	2	2	3	5	4	4	5	5	5	5	3	5	4	2	4	2	1	4	4	5	2	4	1	2	3	1	1	2
5	3	4	5	5	5	5	5	4	4	4	4	4	4	4	5	5	2	2	2	3	1	1	2	2	5	5	5	5	5	1	2	1	1	2	1	2	5	5	5	2	1	5	4	2	1	2	1	1	2
1	3	3	4	4	4	4	4	4	4	4	4	4	4	4	3	4	4	4	3	3	3	3	3	3	5	4	4	4	4	4	5	2	4	4	3	3	5	5	5	3	1	1	18	2	2	4	2	1	5
3	4	1	5	5	5	4	4	3	3	2	4	4	4	4	5	5	4	4	5	4	4	4	4	2	5	3	4	5	5	4	4	4	3	4	3	3	4	3	3	4	4	2	21	1	2	5	1	1	3
4	2	4	5	4	5	3	3	5	5	5	5	3	4	2	3	2	4	2	3	4	3	2	3	2	5	5	4	5	5	4	3	1	5	4	1	2	3	4	3	2	5	1	14	2	2	3	1	1	3
1	6	1	4	4	5	3	4	3	3	4	4	3	4	2	5	5	3	3	2	5	4	3	3	2	5	5	5	5	5	2	5	1	3	3	5	5	3	3	5	3	4	2	2	1	2	3	1	3	1
5	6	2	4	5	5	5	5	4	4	4	4	4	3	3	4	4	3	3	3	4	2	2	2	2	5	5	5	4	4	2	2	2	4	4	3	4	3	3	2	3	1	2	1	1	2	1	2	2	5
3	3	1	4	3	5	3	1	1	2	2	1	1	3	3	4	4	4	3	3	3	3	4	2	4	5	3	5	5	5	4	5	4	5	5	5	5	5	5	5	5	4	2	2	2	2	1	4	2	5
3	3	1	4	4	4	4	4	3	3	4	4	3	4	3	5	4	2	2	3	3	2	3	3	3	4	3	4	4	4	3	3	3	3	3	3	4	4	5	4	4	4	2	15	2	2	3	1	1	5
3	4	4	4	4	5	4	4	4	4	4	5	5	5	3	4	3	2	2	3	5	2	2	2	2	4	4	5	4	4	1	1	2	3	4	4	5	3	3	3	4	5	2	6	2	2	4	2	2	6
3	1	1	5	4	4	5	4	5	4	5	4	5	4	3	4	2	5	1	5	4	5	3	4	2	5	3	5	5	5	5	5	1	1	1	5	1	1	1	1	5	5	6	4	2	2	1	1	1	2
4	3	3	5	5	5	5	5	5	5	5	5	5	5	5	5	5	1	1	4	1	1	1	1	1	3	3	4	5	4	3	5	1	4	5	2	5	2	3	4	4	5	2	9	1	2	3	0	1	4
3	3	3	4	4	4	4	4	3	3	4	4	3	4	3	4	4	4	3	3	4	4	3	3	3	4	5	5	5	5	4	5	4	4	4	2	5	3	4	5	5	3	2	6	2	2	4	2	2	5
2	3	1	4	4	4	4	4	4	4	3	3	3	4	3	5	4	4	3	4	4	4	3	3	3	4	3	4	4	5	4	4	2	4	4	3	4	4	4	4	4	5	1	16	1	2	4	4	1	4
2	3	1	4	4	4	4	4	4	4	3	3	3	4	3	5	4	4	3	4	4	4	3	3	3	4	3	4	4	5	4	4	2	4	4	3	4	4	4	4	4	5	1	16	1	2	4	4	1	4
4	3	2	4	3	4	4	3	4	4	5	4	4	4	4	4	4	2	3	4	2	2	2	3	2	4	4	4	3	3	2	3	2	3	3	5	4	5	4	4	3	4	1	7	2	2	3	0	3	3
1	3	3	4	4	4	3	4	3	2	4	4	4	4	4	4	4	3	4	4	2	2	3	4	2	4	4	4	3	4	2	3	4	2	2	2	4	4	4	3	4	5	2	15	2	2	4	1	3	5
5	6	1	5	5	5	5	5	4	4	5	5	3	5	3	5	5	3	1	4	4	3	3	3	3	5	2	5	5	5	5	3	3	2	5	5	5	5	5	5	5	1	2	16	1	2	1	1	1	5
2	3	3	4	4	4	3	4	3	3	4	4	4	4	4	4	4	3	4	4	3	2	2	3	2	4	4	4	3	4	2	3	3	3	4	4	4	4	4	4	4	5	2	16	2	2	4	1	3	5
5	6	1	5	5	5	5	5	4	4	5	5	3	5	3	5	5	3	1	4	4	3	3	3	3	5	2	5	5	5	5	3	3	2	5	5	5	5	5	5	5	1	2	16	1	2	1	1	1	5
3	3	2	4	4	5	3	3	4	4	5	3	2	5	3	5	5	2	3	3	3	2	3	3	2	4	3	4	4	5	5	5	5	3	3	5	5	1	5	3	5	5	2	4	2	2	3	2	3	2
3	3	3	4	4	4	4	5	5	3	2	3	2	4	3	4	4	4	2	3	3	4	3	4	3	3	3	3	2	2	2	2	2	3	4	4	4	4	3	3	3	3	1	3	1	2	4	2	2	6
3	2	3	4	4	4	3	3	3	4	4	5	4	4	4	5	5	4	2	2	4	2	2	3	2	5	4	4	4	5	3	4	2	3	4	4	4	5	5	5	4	5	2	22	2	2	3	1	3	3
1	1	3	2	2	3	2	2	1	5	5	4	2	1	3	1	4	2	2	4	4	1	3	3	3	5	5	5	5	5	2	5	1	5	5	5	5	5	5	5	3	5	2	9	2	2	3	1	3	4
1	4	2	5	4	5	3	4	4	4	4	4	4	4	4	4	4	4	4	4	4	2	2	3	2	5	1	3	4	5	3	3	2	5	5	4	5	4	4	4	4	4	2	9	2	2	4	1	1	4
2	3	4	5	3	3	3	3	2	4	4	5	5	4	5	5	4	4	4	4	1	1	2	3	4	3	3	3	3	4	3	4	3	4	4	5	4	5	4	4	3	5	1	10	2	2	5	1	3	4
2	2	1	4	3	4	4	3	2	2	4	2	2	4	4	4	3	4	1	1	2	1	2	4	1	3	5	4	3	2	1	2	1	5	4	4	3	3	3	3	3	1	2	11	2	2	3	1	1	4
3	4	3	4	4	5	4	4	4	4	4	5	4	5	3	5	5	4	1	2	2	2	3	2	2	3	3	3	5	4	4	4	2	3	4	4	5	3	4	3	4	4	2	11	2	2	3	1	3	4
3	3	2	4	4	2	2	3	3	3	4	3	4	2	4	2	3	5	2	4	4	3	3	4	3	4	5	4	4	3	1	3	3	2	4	4	4	4	5	5	5	5	2	8	1	2	3	1	3	3
3	3	4	5	5	5	5	5	5	5	5	5	4	4	4	4	4	4	4	4	5	1	1	1	1	5	5	5	5	5	5	5	5	5	5	5	5	4	3	4	3	4	4	8	2	2	4	1	3	3
4	3	2	4	3	2	3	3	4	4	4	4	2	4	3	4	3	4	2	5	2	3	3	4	3	5	4	3	4	4	4	3	3	3	4	4	5	3	2	3	3	5	2	14	1	2	4	1	1	4
3	3	2	4	4	4	4	4	2	4	5	5	5	4	2	5	5	4	3	4	5	3	3	2	2	4	3	4	5	3	3	4	2	3	4	3	3	2	4	4	5	3	2	1	2	2	4	2	2	6
3	3	4	4	4	4	4	3	3	4	5	5	5	5	3	2	2	4	2	4	3	2	3	3	2	4	5	5	4	4	3	4	1	4	4	3	4	2	3	3	4	1	1	16	2	2	4	2	3	5
5	3	3	5	4	5	5	3	5	5	5	5	5	5	4	5	5	4	1	4	3	3	2	2	1	4	4	4	5	4	2	3	3	4	5	2	4	3	3	2	4	4	2	4	2	2	3	3	1	2
2	1	3	2	2	3	2	2	3	2	4	3	3	2	3	2	2	4	4	4	3	4	4	5	5	4	4	4	5	5	1	3	1	5	4	3	4	3	3	3	5	4	2	9	1	2	4	1	3
4	4	3	4	5	5	4	3	4	4	4	4	3	4	2	4	3	4	2	3	3	2	2	2	3	3	3	3	4	4	4	4	2	3	3	3	3	3	3	4	3	3	1	4	1	1	2	1	1	2
5	3	2	5	5	5	5	5	5	5	5	5	5	5	5	5	5	1	1	1	1	1	1	1	1	5	5	5	5	5	3	3	3	3	3	3	3	3	5	3	3	1	1	14	2	1	4	2	1	3
3	2	3	4	4	3	3	2	5	4	5	5	5	2	4	4	4	2	1	2	3	2	2	2	2	4	4	4	4	4	5	5	4	2	2	4	3	5	4	4	4	5	2	5	2	2	3	1	3	2
4	3	3	5	5	5	4	4	4	4	4	4	4	5	4	5	5	3	1	3	2	2	2	2	2	2	3	3	2	4	2	3	3	3	4	3	4	3	3	3	4	1	1	5	2	1	4	1	1	2
5	6	2	5	5	5	5	5	5	5	5	5	5	5	5	5	5	3	1	1	3	2	3	3	3	5	5	5	5	5	5	5	1	4	5	5	5	5	5	4	4	3	1	7	1	1	3	1	1	3
3	4	4	4	3	4	4	3	4	4	5	4	3	4	3	4	4	2	2	4	4	2	2	4	3	4	3	4	4	5	2	3	3	2	4	3	2	2	4	3	2	5	2	15	2	2	4	3	1	5
1	3	1	5	5	5	2	2	2	3	5	5	5	5	4	5	5	3	1	4	4	1	2	4	3	5	4	4	5	2	1	3	1	3	4	2	4	3	4	4	5	2	2	4	2	2	3	2	3	2
2	2	3	3	3	4	3	2	2	2	4	3	4	3	2	4	4	4	3	4	4	4	4	4	3	4	4	4	5	3	2	3	2	3	4	3	4	3	3	3	3	5	2	14	2	2	3	1	1	4
2	3	2	3	3	4	3	2	4	4	4	4	4	3	4	4	4	4	1	5	5	4	4	5	4	1	1	5	5	5	1	5	3	5	5	3	3	3	5	3	5	1	1	5	2	1	3	2	1	2
2	3	3	4	4	4	3	3	3	3	4	4	4	4	4	4	4	2	2	3	3	2	2	3	2	5	5	4	5	4	3	3	2	2	5	3	3	3	3	2	4	6	2	9	2	2	3	2	1	4
2	2	3	4	4	3	3	2	4	4	4	3	4	4	4	4	5	4	4	4	3	2	4	4	3	4	4	4	5	4	5	5	4	2	1	1	2	1	4	2	2	5	4	9	2	2	3	2	3	4
4	3	3	4	4	4	4	3	4	4	4	4	4	4	4	4	4	1	2	4	3	2	2	2	2	5	5	5	5	5	4	4	3	4	4	2	4	5	5	4	4	5	2	9	2	2	4	2	1	4
3	2	2	3	4	4	4	4	4	4	4	3	3	4	4	4	4	4	3	4	2	4	2	2	2	5	4	4	4	3	1	3	1	5	5	4	5	5	4	3	4	1	1	22	1	2	4	1	1	3
4	3	2	4	4	4	3	3	2	3	4	4	4	4	3	5	4	3	3	4	4	2	2	3	3	4	4	4	4	4	3	3	4	3	3	3	3	3	4	3	3	1	2	16	2	2	3	2	1	5
4	3	1	4	4	4	4	4	4	4	4	4	4	4	4	4	3	3	3	4	2	2	2	4	2	4	4	4	4	4	4	5	5	4	5	2	3	5	5	3	4	3	2	5	1	2	4	1	1	2
4	3	3	5	5	4	4	4	2	3	5	5	5	3	2	5	5	5	4	4	4	3	4	3	2	4	4	5	5	4	2	4	2	4	4	3	4	1	3	3	4	1	2	5	1	2	3	3	2	5
2	3	4	5	3	5	1	1	3	3	5	4	3	3	5	4	4	3	2	3	3	3	3	4	3	5	4	5	3	4	3	4	3	4	4	4	4	1	3	3	4	5	2	8	2	2	4	1	3	3
3	3	1	5	5	5	5	5	5	5	5	5	5	5	5	5	5	2	5	4	2	2	2	2	2	3	3	4	4	4	4	4	4	2	2	4	4	3	4	2	4	1	4	12	1	2	3	2	1	4
3	1	2	3	2	2	2	1	2	3	3	1	2	3	1	1	2	3	3	3	4	4	2	3	3	1	5	4	3	4	4	4	4	4	3	3	3	3	3	3	3	3	2	12	2	2	2	2	3	4
1	1	1	5	5	5	5	5	5	5	5	5	5	5	5	5	5	5	5	4	5	5	5	5	5	1	1	1	1	1	1	1	1	1	1	1	1	1	1	1	1	1	5	5	1	2	1	2	1	2
4	4	2	5	5	5	5	2	4	4	4	5	3	5	4	5	5	5	3	5	5	3	3	4	2	4	3	4	4	4	4	4	5	2	2	4	4	4	3	4	3	3	2	10	2	2	1	1	1	4
3	2	2	3	3	2	2	3	3	4	4	4	3	4	4	3	4	3	4	4	5	4	4	5	4	4	4	5	4	5	2	4	3	4	4	3	4	3	4	4	5	4	2	23	2	2	4	1	1	3
3	2	2	4	4	4	4	2	4	4	4	4	2	4	4	3	4	2	2	4	2	2	2	4	2	5	4	4	4	4	5	4	4	2	3	2	3	3	4	2	5	3	2	23	2	2	3	1	3	3
4	3	2	4	4	4	4	4	4	4	4	4	3	4	5	4	3	4	3	4	3	4	2	2	2	4	4	3	3	5	4	4	2	4	5	2	4	5	5	5	5	1	3	23	1	1	3	1	1	3
2	2	1	3	3	4	3	2	4	2	5	1	2	3	1	5	5	5	3	5	5	5	5	4	3	4	4	4	5	5	3	4	5	3	3	3	4	5	5	5	3	5	2	23	2	2	3	1	3	3
2	3	2	3	3	3	3	3	4	4	5	4	4	4	3	5	4	5	3	3	4	2	2	3	2	5	4	5	4	5	4	4	2	4	5	2	5	5	5	5	5	1	1	23	2	2	2	1	3	3
3	6	3	4	4	4	4	4	4	4	4	3	3	4	3	4	4	4	2	3	4	4	4	5	4	4	3	4	5	5	3	4	4	4	5	4	5	4	3	4	4	7	2	21	2	2	4	2	3	4
2	3	3	4	5	5	4	4	4	3	4	3	4	5	4	3	3	4	4	4	5	3	3	4	4	5	5	4	5	4	1	1	1	5	5	4	4	5	4	4	5	5	1	3	2	1	3	2	1	1
2	2	3	3	4	4	3	2	3	4	5	4	5	4	2	5	4	4	3	4	4	4	3	4	2	5	5	5	5	5	4	5	2	4	4	5	5	5	5	5	4	1	2	23	2	2	4	2	3	3
4	2	3	4	4	3	3	2	4	4	4	4	4	4	4	4	4	5	3	5	4	5	4	2	3	4	4	4	4	5	3	2	2	4	5	3	4	2	2	2	4	5	2	8	1	2	4	2	1	3
3	2	3	5	5	4	3	2	4	4	4	4	4	4	4	4	5	4	4	4	4	4	4	3	4	4	4	4	4	4	4	4	3	4	3	4	3	3	4	3	4	3	4	11	2	2	3	3	3	5
1	3	2	4	3	4	4	4	3	3	3	4	3	4	1	4	4	3	3	2	2	2	1	2	1	4	5	3	3	3	3	4	3	3	3	4	4	4	4	4	4	1	2	14	2	2	4	2	1	4
3	3	2	4	4	4	4	3	3	4	4	4	4	3	5	5	5	1	1	1	3	1	3	3	3	3	3	4	4	5	4	4	2	4	3	3	3	3	3	3	3	3	3	1	2	2	4	1	2	6
2	2	1	4	5	5	1	2	5	5	5	4	4	4	3	5	5	5	4	4	2	4	3	3	3	4	3	5	5	4	2	4	5	3	3	3	5	3	4	2	3	5	1	4	1	2	3	1	3	3
5	3	2	5	5	5	5	3	5	3	5	5	5	5	5	5	4	3	2	3	4	3	2	2	1	4	4	4	3	5	4	5	2	3	3	4	5	4	2	3	5	5	2	4	2	2	4	2	3	3
4	4	2	5	3	4	4	4	3	3	4	4	4	4	4	5	4	5	3	5	3	5	3	4	3	5	5	5	5	5	5	5	5	2	2	2	2	3	3	4	3	5	2	4	2	2	4	2	3	3
3	3	2	4	3	4	4	4	4	4	4	4	4	4	4	4	5	5	3	5	4	5	4	5	4	5	5	5	5	5	5	5	4	2	2	1	1	3	4	4	3	5	2	4	2	2	4	2	3	3
3	3	2	5	4	3	3	5	4	4	4	4	4	4	4	4	4	5	3	5	4	4	4	4	4	4	4	4	5	4	3	4	3	2	1	2	2	2	3	4	4	1	5	4	1	1	1	2	1	3
3	3	2	4	3	5	4	4	3	4	3	3	3	3	4	5	4	2	2	4	3	3	3	3	2	5	4	4	5	5	3	5	3	5	5	4	4	3	3	3	5	1	2	4	1	2	1	2	3	3
4	5	2	5	5	5	3	4	2	5	5	5	5	5	5	5	5	3	1	4	4	1	2	3	2	5	4	5	5	5	3	5	2	4	4	3	5	5	4	3	5	1	2	11	1	2	2	1	3	5
4	3	3	5	5	5	4	3	3	4	5	3	3	4	4	5	5	4	2	3	3	3	2	2	2	4	3	4	5	4	2	3	3	4	4	5	5	4	5	3	3	5	2	23	1	2	3	1	3	3
4	6	3	5	4	4	5	5	4	3	4	3	3	4	4	5	5	2	2	3	4	2	2	3	2	5	5	5	5	5	5	5	1	5	5	5	5	5	1	5	4	4	2	23	1	2	3	1	1	3
3	4	1	4	4	4	4	4	4	4	4	4	4	4	4	3	4	3	2	4	2	2	3	2	2	4	4	3	5	4	3	3	2	2	4	3	3	4	4	5	4	5	2	23	1	2	3	1	1	3
3	2	4	4	3	4	4	3	4	4	4	4	4	4	3	3	3	4	2	2	4	3	3	3	3	5	3	3	5	5	4	4	3	4	3	2	3	4	5	4	4	4	2	23	1	2	3	1	1	3
3	3	1	5	5	5	4	4	4	4	4	4	2	4	3	4	4	5	3	4	3	3	3	5	3	5	5	2	4	5	5	5	1	2	1	4	4	5	5	4	5	7	3	23	1	1	3	1	1	3
4	4	4	5	4	4	4	3	4	4	4	4	4	4	4	5	4	3	2	3	2	2	2	2	2	5	5	5	4	5	3	3	2	3	4	3	4	3	3	3	4	4	1	10	2	2	3	2	3	5
4	3	3	5	5	2	3	3	4	5	5	5	5	4	5	5	3	2	1	1	2	2	2	2	2	5	5	5	5	3	5	5	3	4	4	5	5	5	3	5	5	5	2	8	2	2	3	0	3	4
4	5	3	4	4	4	2	2	4	4	5	5	5	5	5	5	4	5	2	3	3	1	2	4	3	5	4	5	4	5	3	5	3	2	3	4	4	2	2	2	4	4	2	4	1	2	4	1	1	3
3	2	3	4	4	3	3	3	3	4	4	4	4	4	4	4	4	4	3	4	4	3	3	3	3	4	5	5	5	5	4	4	1	3	5	4	4	5	5	4	4	4	2	4	2	2	3	1	3	3
3	2	3	3	4	4	3	3	2	1	5	3	2	3	3	4	3	4	2	5	4	3	2	3	3	5	3	3	5	2	2	3	2	3	4	2	3	2	2	2	3	4	2	4	1	2	4	1	3	3
s.eliyasi72@gmail.com		1	75000000	1	14242800	90	1356852000	1356.852	3	2	3	3	4	4	3	3	2	1	5	3	2	3	3	4	3	4	2	5	4	3	2	3	3	5	3	3	5	2	2	3	2	3	2	3	2	2	2	3	4
3	4	1	5	5	5	3	3	2	4	5	4	5	5	3	5	5	3	2	2	3	2	4	4	3	4	5	3	5	5	3	5	3	3	3	4	4	4	3	3	4	5	2	4	2	2	3	1	1	3
2	3	2	4	3	4	2	1	4	3	5	5	5	3	3	4	3	5	5	4	4	3	4	4	3	4	2	3	3	5	4	4	4	3	4	4	4	3	3	4	3	4	2	21	2	2	3	2	1	4
3	2	2	4	4	4	4	4	3	2	3	3	2	2	4	4	4	4	3	4	5	3	3	4	3	5	4	5	5	5	3	4	1	3	5	2	3	5	4	5	5	5	2	23	1	2	3	2	1	3
4	4	3	4	5	4	3	4	3	3	5	4	3	4	4	5	4	5	1	3	5	3	2	3	3	4	4	4	4	4	3	5	2	2	3	4	4	2	2	2	4	5	2	9	2	2	3	1	3	5
5	2	3	4	3	5	4	5	5	4	5	3	3	5	3	4	4	2	2	5	5	2	5	5	5	2	4	3	5	5	5	1	4	2	4	4	4	4	4	3	4	5	1	19	2	2	3	1	1	6
2	3	2	4	5	4	3	3	5	4	4	4	4	5	5	5	4	2	1	1	3	1	1	1	1	4	4	4	4	4	3	5	5	2	1	4	3	3	5	5	4	5	1	12	2	2	3	1	3	6
2	3	3	4	4	4	3	3	2	3	4	4	3	4	3	4	5	4	2	4	4	2	2	3	2	5	5	4	5	4	5	5	3	3	4	3	3	3	5	3	4	1	1	10	2	2	4	3	1	5
2	2	1	5	4	5	5	5	3	4	5	5	5	5	5	5	3	3	4	4	4	4	4	4	4	2	2	2	2	1	2	1	2	4	3	4	3	4	5	5	4	1	5	4	1	1	4	2	1	3
3	3	3	4	3	4	3	2	4	4	4	4	4	4	4	4	4	2	2	3	3	1	1	3	2	5	5	5	5	1	2	4	1	5	4	3	4	4	4	4	4	1	1	5	2	2	5	3	3	2
5	3	3	5	3	2	3	3	2	4	4	4	5	4	4	3	1	3	2	2	2	2	3	3	2	3	3	3	3	4	3	3	2	4	5	3	4	4	5	4	3	1	1	22	2	1	3	1	1	4
2	2	2	4	1	1	1	4	2	1	1	1	1	1	1	1	1	1	1	1	1	1	1	1	1	3	4	4	3	4	4	4	3	4	4	3	4	4	3	4	4	8	4	5	1	1	1	2	1	2
3	2	4	4	4	5	3	3	4	5	5	5	5	5	5	5	4	5	2	3	5	3	2	4	3	5	5	5	5	5	4	4	3	3	4	3	2	3	3	3	3	5	2	12	2	2	3	2	3	5
4	2	3	4	5	5	5	5	5	5	5	5	5	5	5	5	5	5	5	5	5	5	5	5	5	1	4	4	2	3	3	4	3	3	2	2	3	4	4	2	2	3	3	15	2	2	3	1	1	6
3	3	1	5	5	4	3	4	3	4	4	4	3	4	4	3	3	4	3	4	4	3	4	3	2	3	4	4	5	5	3	3	2	3	4	3	4	3	2	2	3	1	2	15	2	2	4	1	3	6
5	3	4	5	4	5	4	4	4	4	5	5	5	5	5	5	4	3	2	2	3	2	2	2	2	5	4	5	5	5	4	4	3	4	4	2	3	4	3	4	4	5	2	11	2	2	3	2	1	5
3	3	4	5	5	5	5	5	3	3	5	5	5	5	5	5	5	5	1	5	5	3	3	3	3	5	5	5	5	5	5	5	5	5	5	2	5	1	3	2	3	3	2	2	2	2	4	1	1	2
5	2	2	5	2	4	1	4	2	3	3	4	5	1	3	3	5	3	2	1	5	3	2	2	2	5	4	1	3	2	3	3	1	5	5	4	4	4	4	4	4	3	3	2	2	2	3	1	1	2
3	4	4	5	5	4	4	3	5	5	5	5	5	4	4	3	3	1	2	4	4	4	4	4	4	4	4	4	5	5	5	5	4	2	4	5	4	1	1	2	4	5	2	13	1	2	2	1	1	4
3	3	3	5	4	4	3	3	4	2	3	3	3	4	4	4	4	4	2	4	4	2	2	4	2	4	3	2	5	5	1	1	1	2	3	3	3	3	2	4	4	4	2	7	2	2	3	2	1	4
5	3	3	5	5	5	4	4	5	4	4	4	4	4	3	5	5	4	2	3	3	2	2	3	3	3	3	3	3	2	2	3	2	4	4	4	5	2	3	2	4	5	2	7	1	2	3	2	3	4
4	6	1	5	5	5	5	5	5	5	5	4	3	5	5	5	5	1	1	1	1	2	1	1	1	5	5	5	5	4	3	2	1	4	4	5	5	4	5	1	4	7	2	10	1	2	3	1	3	5
4	4	3	5	5	5	3	3	3	4	5	5	5	5	4	5	5	4	1	4	3	3	3	4	2	5	4	4	5	5	3	4	2	4	5	5	5	5	4	3	4	1	2	7	2	2	3	1	3	4
3	2	3	3	4	4	3	3	2	3	4	4	4	4	3	4	4	4	2	4	4	3	3	4	3	4	4	4	4	4	2	4	2	4	4	3	3	4	5	5	4	5	1	7	2	1	3	1	1	4
3	3	2	5	5	5	4	4	3	4	4	4	3	3	4	4	4	2	2	2	3	2	3	3	3	3	5	4	4	3	3	4	2	3	4	4	4	3	4	3	4	5	1	5	2	2	4	0	1	3
2	3	3	5	3	4	3	3	2	3	4	4	2	3	2	3	4	4	2	4	2	2	2	3	2	2	3	3	2	4	3	2	2	4	4	2	4	3	4	3	4	5	2	14	2	2	3	4	3	4
4	4	2	5	5	5	4	5	4	4	4	3	2	5	5	5	5	4	1	4	5	4	3	3	2	4	4	4	5	4	2	4	5	1	3	4	5	2	2	4	4	8	2	2	1	1	4	1	1	2
4	4	4	4	4	5	3	4	3	3	4	3	3	1	2	5	5	3	2	2	4	2	2	1	2	5	4	4	4	4	2	1	3	1	5	4	4	5	5	5	4	1	1	2	2	1	5	1	1	2
3	6	2	5	5	5	4	4	4	4	4	4	4	4	3	4	4	2	1	2	2	1	1	2	2	5	5	5	5	4	2	3	1	4	5	1	5	3	2	2	4	9	2	12	1	2	3	2	1	6
2	2	3	4	3	3	3	3	4	4	4	3	3	3	2	3	3	4	3	4	4	4	4	3	3	4	5	4	4	4	2	2	3	3	4	4	4	2	2	2	4	5	1	22	2	2	3	1	3	4
4	3	3	5	5	4	5	4	3	2	4	5	5	5	3	4	5	3	1	3	5	4	2	2	2	4	4	4	4	5	2	4	3	2	3	5	4	5	4	3	4	5	2	5	2	2	4	1	3	3
4	2	1	5	4	5	1	2	4	2	4	4	3	4	4	3	3	2	2	4	5	2	3	3	3	5	5	5	5	5	5	4	3	5	4	5	4	2	1	3	5	5	2	5	1	2	3	1	1	3
2	3	1	4	5	4	4	4	4	4	5	4	2	5	4	5	4	2	2	2	2	2	2	2	2	4	4	5	5	5	3	3	1	4	5	2	5	3	5	5	5	3	1	5	1	1	3	1	1	3
5	3	3	4	5	4	5	5	5	5	4	5	4	4	4	5	4	5	4	5	4	4	4	4	5	4	3	4	4	4	3	4	3	2	2	2	3	3	3	4	4	3	1	4	2	2	3	1	3	3
3	3	3	4	4	3	3	3	4	4	3	4	3	4	3	4	2	4	2	4	4	3	3	3	4	1	4	5	5	5	4	5	3	3	4	5	5	5	5	5	5	4	5	1	2	1	4	0	1	1
5	3	4	5	5	5	5	5	5	5	5	5	5	5	2	5	5	2	1	2	1	1	1	2	2	3	4	4	4	5	4	1	3	3	4	4	4	2	2	2	4	5	2	5	2	2	3	2	1	3
3	2	2	5	4	4	3	4	3	4	4	4	4	4	4	4	4	4	3	4	4	4	3	3	3	4	4	4	4	4	3	4	2	3	4	4	5	4	3	3	4	3	1	23	1	2	3	0	3	4
3	3	1	4	4	5	3	4	3	4	4	4	3	5	2	4	4	4	2	4	2	3	2	3	2	4	4	4	5	4	2	1	1	4	4	3	4	3	3	4	4	5	2	2	2	2	4	2	1	2
5	2	1	5	5	4	5	3	5	5	5	5	3	5	4	3	5	4	5	4	4	3	3	2	2	1	2	2	3	2	3	3	2	3	3	1	3	2	3	2	3	4	2	1	2	2	4	1	1	1
2	3	2	4	5	4	4	4	3	4	4	4	4	5	4	4	5	5	2	3	2	3	2	2	2	5	4	4	4	5	4	4	2	4	4	4	4	4	5	4	4	8	1	8	2	1	4	2	1	4
3	2	4	4	3	3	2	3	4	3	4	4	4	3	3	3	3	3	3	3	3	3	3	3	3	4	4	5	5	5	4	4	3	3	4	2	3	2	4	2	4	1	1	9	2	2	3	3	1	5
4	3	3	5	5	5	5	4	4	4	5	5	4	5	4	5	5	4	1	4	4	2	2	3	2	4	4	5	5	5	1	2	2	5	5	3	4	5	4	4	5	4	2	23	2	2	3	1	3	4
3	3	3	4	4	5	3	4	3	3	5	4	3	4	4	4	3	2	2	3	3	2	2	3	2	4	5	4	4	4	4	4	1	4	4	3	5	2	4	3	4	1	1	23	2	2	3	1	1	4
1	2	3	5	4	4	4	3	4	4	5	5	3	4	4	5	5	5	1	5	5	2	3	3	2	1	3	3	1	5	5	5	5	2	2	2	5	5	5	5	1	4	2	5	2	2	5	1	3	3
4	3	3	4	4	4	3	2	4	4	4	3	2	3	3	4	3	4	2	4	3	3	2	2	2	3	4	4	3	4	2	4	2	3	3	4	3	2	2	4	4	1	6	5	2	2	4	1	3	3
3	2	1	4	4	5	5	2	4	4	3	4	3	4	4	5	5	4	2	2	3	2	2	3	1	4	5	5	5	5	2	5	3	5	5	5	5	1	2	3	5	4	2	5	1	2	2	1	1	3
3	3	2	4	4	4	4	4	4	4	4	4	2	4	4	4	4	4	3	4	4	4	3	3	3	1	5	5	5	1	1	5	1	5	5	1	5	5	1	5	5	7	1	5	1	1	3	1	1	3
1	3	1	4	3	4	4	4	4	4	3	5	3	4	3	3	3	3	1	3	3	3	1	2	1	5	2	5	5	5	5	5	2	5	5	2	5	3	3	3	5	1	2	9	1	2	4	2	1	5
1	2	1	3	3	3	3	2	1	2	2	2	2	3	3	3	3	3	3	3	3	3	3	3	3	5	5	4	5	4	1	1	1	1	3	4	4	1	1	1	3	5	2	9	2	2	4	2	1	5
3	3	3	5	4	4	3	3	3	4	4	4	4	4	3	3	4	4	4	4	3	2	2	2	2	5	4	4	4	5	4	4	3	3	3	4	3	5	5	5	3	1	1	8	1	1	3	1	1	4
5	3	2	5	4	5	4	4	4	4	5	5	5	2	4	5	5	1	1	3	3	1	1	2	2	2	4	3	3	4	2	4	3	3	3	2	3	3	3	3	4	5	2	4	1	2	2	1	3	4
4	2	3	5	5	5	4	4	4	4	4	4	3	4	3	4	5	4	2	4	4	4	4	3	3	1	4	4	3	5	5	5	5	3	2	5	5	5	5	5	4	3	2	5	1	2	4	2	1	3
3	2	3	4	4	5	5	5	3	4	4	4	4	4	4	5	5	1	2	4	5	3	3	2	2	4	4	4	4	4	2	2	2	3	3	3	4	3	3	3	5	5	2	5	2	2	3	2	3	3
3	6	2	4	4	5	4	4	4	4	4	4	4	4	4	4	4	3	2	2	2	2	2	3	2	4	4	4	5	4	3	2	3	3	3	3	3	3	4	3	4	1	2	2	2	2	3	1	1	2
4	3	4	5	5	3	4	4	2	2	5	5	5	5	5	5	4	3	3	4	2	2	2	5	2	4	4	4	4	5	2	2	4	4	4	4	4	4	5	3	3	5	2	12	2	2	3	1	3	4
4	1	1	4	4	3	2	3	5	5	5	5	4	4	2	5	5	4	2	2	5	2	2	3	4	5	5	5	1	5	2	5	1	5	5	2	5	5	5	3	5	1	1	23	1	1	3	1	1	4
3	3	2	5	5	3	3	3	4	3	4	3	2	4	4	4	4	3	2	3	3	2	3	3	3	3	4	3	4	3	3	4	2	4	4	3	4	4	2	3	4	1	3	23	1	2	2	1	3	4
3	3	3	3	3	3	3	3	4	4	4	4	4	4	4	4	3	4	3	4	4	3	3	3	3	4	4	4	3	5	3	3	2	4	4	4	4	4	5	4	4	5	2	23	2	2	4	1	3	4
4	4	3	5	5	5	4	4	4	4	4	4	4	4	3	4	4	4	2	5	4	4	3	2	2	5	4	4	4	3	2	4	3	3	3	4	3	5	3	2	3	8	4	23	1	2	2	1	1	4
4	3	3	5	5	5	3	2	4	4	5	5	5	4	2	5	5	5	4	4	3	4	3	4	2	5	5	5	5	5	5	3	2	5	5	4	5	3	4	4	4	1	2	23	2	2	3	1	3	4
3	4	1	4	4	4	4	4	3	3	4	4	3	4	5	5	5	2	2	3	2	2	2	3	3	5	4	4	5	5	3	3	1	5	5	2	2	3	4	5	5	5	2	23	1	2	3	1	3	4
4	3	2	5	5	5	5	3	4	5	5	5	4	5	2	5	5	4	2	3	3	2	4	4	2	5	4	5	5	5	4	3	4	3	2	4	4	4	4	4	4	4	1	6	2	2	3	2	1	2
3	4	3	4	4	5	4	4	4	4	4	4	4	3	4	4	4	5	2	3	5	2	3	4	3	4	5	4	5	4	3	5	3	4	4	4	4	2	5	4	4	7	2	2	2	2	3	2	3	2
2	6	1	4	5	5	4	2	4	4	4	4	3	4	4	4	3	4	4	4	4	3	3	4	4	5	5	5	5	5	5	5	1	1	5	5	5	5	5	5	5	1	3	5	2	1	2	3	1	3
4	6	1	4	5	5	4	4	3	4	3	4	2	4	4	4	3	3	3	4	4	3	3	3	3	4	4	4	5	3	4	3	2	3	2	2	3	4	3	3	4	1	4	4	1	2	1	3	1	3
2	2	1	3	4	4	4	4	4	4	4	4	4	4	4	4	4	5	4	4	4	4	4	4	4	5	5	5	5	5	4	5	2	4	4	4	5	5	5	5	5	5	2	20	2	2	3	2	1	6
4	3	1	5	4	4	3	2	4	4	5	4	5	3	5	5	5	4	4	4	4	3	3	2	2	4	4	5	5	4	2	4	4	2	3	2	4	3	4	2	4	5	2	23	1	2	3	2	3
2	3	3	4	4	4	2	2	4	4	4	4	2	4	4	4	2	4	4	4	4	2	2	4	2	3	5	5	4	3	3	2	1	5	3	5	5	5	5	4	5	1	1	23	2	2	3	2	1	4
1	3	2	4	4	4	3	3	4	3	4	4	4	4	3	4	3	3	2	2	3	4	3	2	2	5	4	4	3	5	4	4	2	3	3	3	4	4	3	4	3	3	2	4	2	2	3	1	1	4
2	2	1	4	4	4	4	4	4	4	4	3	3	4	4	4	4	3	2	3	3	3	3	2	2	4	4	4	5	4	2	2	1	4	4	2	4	4	4	3	4	1	2	4	1	2	3	1	3	4
1	3	1	5	5	5	4	4	3	3	3	3	3	4	4	4	4	3	4	3	3	3	3	3	3	3	3	3	3	3	3	3	1	1	2	2	2	4	4	4	4	4	2	10	1	2	3	1	1	6
3	4	3	3	4	4	3	3	4	4	5	4	4	4	4	4	3	4	2	4	3	2	3	4	2	5	4	4	5	4	2	5	3	3	4	4	4	2	3	3	5	5	2	22	2	2	3	1	3	5
3	3	2	4	4	4	4	3	3	3	3	3	3	3	3	2	2	3	3	3	4	3	3	3	3	5	4	4	5	5	5	5	3	3	4	4	4	4	3	3	4	4	2	23	2	2	4	1	1	4
3	4	2	4	3	5	3	4	3	4	5	3	4	5	4	4	5	5	3	4	2	3	4	3	3	2	5	2	2	5	5	5	3	2	3	3	2	5	5	3	3	1	1	23	1	1	4	1	1	4
1	2	2	4	4	4	4	3	2	2	2	2	2	5	2	5	5	3	3	4	4	3	3	4	3	4	4	5	5	5	4	4	2	2	2	3	4	4	4	4	4	5	2	7	2	2	3	1	1	5
4	4	2	5	5	5	5	5	4	5	5	5	5	5	2	5	5	2	1	5	3	1	1	1	1	5	5	5	4	5	3	5	1	5	5	5	5	3	4	3	5	4	2	7	2	2	3	1	3	5
3	4	3	4	4	3	3	2	4	4	4	4	4	3	2	4	4	3	2	4	4	4	3	4	3	4	4	5	4	5	4	5	4	4	4	3	4	4	4	5	4	1	1	5	2	2	4	2	1	3
4	3	1	5	5	5	3	3	4	4	4	4	3	2	4	5	5	2	2	2	2	2	2	2	1	5	5	5	5	5	3	5	5	4	4	4	4	2	2	2	4	3	1	8	2	2	3	1	1	5
1	2	2	4	4	4	4	4	3	3	4	2	2	4	4	5	5	5	4	4	1	4	4	3	2	4	4	4	4	4	2	2	2	3	4	2	4	3	4	2	4	5	2	4	2	2	3	2	1	4
3	4	2	3	3	4	3	4	2	4	4	3	4	3	4	4	4	5	3	5	3	5	4	5	3	5	4	5	5	5	2	5	1	5	5	2	2	2	4	5	5	1	4	4	1	2	2	2	1	4
2	1	2	3	3	4	4	3	2	2	4	2	2	3	4	4	3	3	3	4	4	4	3	3	3	4	3	3	3	3	4	5	2	3	3	2	3	2	2	2	3	3	4	4	1	2	4	1	1	4
4	3	1	5	4	5	5	4	3	4	5	4	2	5	3	5	5	2	2	4	4	3	2	3	2	5	4	4	5	4	3	2	3	3	3	2	3	4	2	3	4	5	2	10	1	2	4	1	3	6
3	2	1	5	5	5	5	5	5	5	5	5	3	5	3	5	5	3	2	2	4	2	2	2	2	5	4	5	5	5	1	5	1	5	5	5	5	5	5	5	5	1	4	10	2	2	3	1	1	6
4	3	2	5	5	5	4	3	4	5	5	5	5	5	5	5	5	4	2	3	3	2	2	4	2	5	5	5	5	5	3	3	4	4	5	4	5	3	3	3	4	5	2	22	2	2	4	1	3	5
3	2	1	4	4	4	3	3	5	4	4	4	4	4	4	4	4	2	4	3	4	2	2	2	2	5	5	5	3	5	5	5	3	5	5	3	4	4	4	4	4	5	4	7	2	2	3	2	3	5
4	4	1	4	4	4	3	4	3	4	3	4	4	4	2	4	4	4	3	4	5	2	4	3	3	5	4	4	5	5	4	5	4	3	3	4	4	4	5	4	4	5	2	8	1	2	4	2	3	5
3	3	1	5	4	4	3	3	3	3	4	4	4	4	4	4	4	2	1	2	2	1	2	3	3	4	4	4	4	4	3	4	3	2	4	4	4	1	2	2	3	5	2	8	2	2	3	2	1	5
5	3	4	4	4	4	4	4	5	3	3	4	5	5	4	4	5	5	5	4	5	5	5	5	5	5	4	4	4	4	5	5	3	3	3	3	5	4	3	3	3	4	2	23	1	2	3	2	3	4
3	3	4	5	3	5	5	4	4	4	4	5	4	4	2	3	3	2	2	2	5	2	2	3	2	5	5	5	4	5	5	5	3	4	5	5	3	2	3	3	4	4	2	4	2	1	5	3	1	4
2	3	4	4	4	3	3	2	5	4	4	4	4	3	4	4	4	4	2	5	2	2	2	4	3	4	4	3	3	3	5	5	4	2	3	2	5	2	5	5	3	1	2	4	2	2	3	3	1	4
3	3	3	4	4	4	4	3	4	4	4	4	4	3	3	4	3	4	2	4	2	1	3	3	2	4	3	4	2	4	3	4	4	2	2	3	3	2	2	2	4	4	2	8	2	2	3	1	3	5
3	2	3	4	4	2	3	3	4	4	5	3	4	3	4	2	2	5	3	5	2	5	4	4	3	5	4	3	4	4	1	3	3	3	4	3	4	3	5	4	3	4	1	6	1	1	3	0	1	3
3	3	3	3	3	2	2	3	3	4	3	3	3	3	3	2	3	3	3	4	4	3	3	3	3	3	3	4	3	3	3	4	4	3	3	2	3	3	3	3	3	3	4	4	2	1	3	1	3	4
4	6	4	5	5	5	5	5	4	4	4	4	4	4	4	4	5	3	2	4	4	2	2	2	2	5	5	5	5	4	2	2	4	4	4	4	4	2	5	4	4	5	2	10	2	2	3	1	1	6
3	3	4	4	4	5	3	2	2	2	4	4	4	2	2	2	2	4	4	4	2	4	4	5	2	4	4	4	4	5	2	2	1	5	5	3	3	2	2	2	3	4	2	6	2	2	3	1	3	3
4	2	3	4	4	3	3	2	5	5	5	4	4	4	3	2	2	3	3	3	4	2	2	3	3	5	4	4	5	5	3	4	3	4	5	2	4	3	4	3	4	4	2	6	2	2	2	1	1	3
3	3	2	4	4	5	4	3	3	2	4	4	2	5	3	5	5	4	2	4	4	3	3	3	3	4	4	5	4	5	5	4	3	4	4	4	5	2	3	4	4	4	2	13	2	2	2	1	1	5
3	3	2	5	4	5	5	5	5	5	5	5	4	4	4	5	5	2	1	2	3	3	1	4	3	5	5	5	4	3	2	3	3	5	5	3	4	3	2	2	4	8	2	4	1	2	3	2	1	4
4	3	4	5	4	4	4	4	4	4	4	4	4	5	4	4	4	4	1	4	2	1	1	1	1	5	4	4	4	4	5	3	1	4	4	3	5	4	4	4	4	3	2	22	2	2	2	2	1	5
4	2	4	5	5	5	5	5	5	4	5	4	5	5	4	5	5	3	2	4	3	1	1	1	2	5	5	5	4	5	4	5	1	5	5	4	5	1	3	3	5	5	2	2	2	2	3	2	3	2
2	3	3	4	3	3	4	2	4	5	5	1	2	4	3	5	5	4	1	4	3	1	2	4	3	5	3	3	5	4	3	2	1	4	4	3	3	3	2	2	4	7	4	8	2	2	3	1	1	5
3	3	1	5	5	5	5	5	5	5	5	5	4	4	4	4	4	2	2	2	2	2	2	2	2	5	5	5	5	5	5	5	1	5	5	1	5	5	5	5	5	1	1	3	1	1	2	1	1	2
3	3	1	5	5	5	5	5	5	5	5	5	4	4	4	4	4	2	2	2	2	2	2	2	2	5	5	5	5	5	5	5	1	5	5	1	5	5	5	5	5	1	1	3	1	1	2	1	1	2
3	3	1	4	5	4	4	4	2	2	3	2	2	4	2	4	4	4	2	4	4	4	2	2	2	1	5	5	5	5	5	5	1	5	5	5	5	5	5	1	5	1	1	3	1	1	3	1	1	2
3	2	3	4	4	4	3	2	5	5	5	4	5	4	3	5	2	2	2	2	2	2	2	2	2	3	4	4	5	5	4	4	5	1	4	4	1	4	2	3	3	5	2	6	2	2	4	3	3	3
5	4	1	5	4	5	5	5	4	5	5	5	3	5	4	5	5	2	1	2	3	1	1	3	2	5	4	4	5	5	4	5	4	3	3	4	4	2	3	3	5	4	2	23	1	2	3	2	3	4
4	3	2	5	5	5	2	3	4	4	5	5	5	4	4	5	5	5	1	5	5	2	2	1	4	3	3	5	5	4	5	5	5	4	2	5	4	5	5	5	4	3	2	22	1	1	3	1	1	5
4	3	2	5	4	4	4	4	4	4	4	4	4	4	4	4	4	2	1	3	2	1	2	2	2	4	5	4	4	4	3	3	3	4	4	3	3	2	1	1	2	5	2	6	1	2	4	1	3	3
2	4	1	4	4	4	4	4	4	4	4	4	4	4	4	4	5	3	4	4	4	4	4	4	4	1	2	2	2	2	2	2	2	2	2	2	2	2	2	2	2	2	1	6	1	1	3	1	3	3
4	2	1	4	4	5	5	5	3	3	5	5	3	4	4	5	5	5	3	5	5	3	3	4	3	5	5	4	5	5	5	4	5	3	5	3	3	5	5	4	4	8	5	6	1	1	3	1	1	3
3	6	3	4	3	4	3	3	4	4	4	3	2	4	4	5	4	3	2	4	3	2	1	4	2	5	5	4	5	5	4	5	1	3	4	2	3	4	5	5	4	3	1	6	2	1	2	1	1	3
1	1	4	3	4	3	4	4	3	4	4	5	3	4	4	4	4	3	4	4	2	2	2	2	2	5	5	5	5	4	2	3	2	4	5	1	5	3	2	2	4	5	1	6	1	1	3	1	3	3
5	2	3	5	5	5	2	2	3	2	5	5	4	5	3	4	3	4	1	4	1	2	3	4	2	5	5	5	5	5	2	5	3	4	4	4	4	4	5	4	2	5	1	23	2	2	4	0	1	5
1	6	3	4	4	4	4	3	3	4	4	4	3	4	4	4	4	3	2	2	3	2	2	2	2	4	4	4	4	4	3	3	3	4	4	4	4	3	3	3	4	5	2	5	2	2	4	0	3	4
5	6	3	5	5	5	5	5	5	4	4	4	4	4	5	4	4	2	2	2	4	3	2	2	2	5	3	5	5	5	3	3	2	5	4	2	5	4	2	3	5	9	1	4	1	2	5	3	1	4
1	3	2	5	4	3	2	2	4	4	4	3	3	4	4	5	5	4	2	4	4	1	2	2	2	5	5	5	5	5	1	5	2	5	5	5	5	2	3	2	5	1	2	9	1	2	3	1	1	6
4	3	2	4	4	4	4	4	3	3	4	4	2	4	2	4	4	4	2	4	2	4	2	2	2	2	3	2	2	2	4	5	3	4	4	3	4	5	4	4	4	4	2	23	2	2	3	1	1	5
3	3	1	4	3	4	3	3	3	3	3	3	2	3	4	4	4	4	3	4	4	3	3	4	3	3	4	3	4	5	3	2	3	3	4	3	4	4	4	3	5	5	2	5	2	2	2	1	3	4
3	3	3	4	3	4	3	4	4	4	4	4	3	3	3	4	4	2	3	5	3	3	3	5	3	5	5	4	4	4	3	3	1	5	5	3	4	5	3	5	4	1	1	5	2	2	3	1	1	4
3	2	3	4	4	5	4	4	4	4	4	4	4	4	4	4	4	3	4	3	4	2	2	2	2	4	3	3	4	4	4	4	1	3	3	3	4	4	3	2	4	7	2	5	1	2	4	1	1	4
5	4	1	5	5	5	5	5	3	3	4	5	3	5	4	5	5	5	1	4	3	1	2	3	3	5	3	3	5	5	1	3	4	2	2	3	3	4	4	5	4	5	2	6	2	2	4	2	1	3
4	3	3	4	5	5	4	4	4	4	4	3	3	5	4	5	5	2	2	3	2	2	1	2	2	1	2	3	2	3	3	4	2	2	3	3	4	2	2	2	3	1	4	6	1	1	3	2	1	3
1	5	3	5	5	4	4	4	3	3	4	4	4	4	3	5	5	2	2	2	3	2	2	2	2	4	4	4	5	4	5	2	1	4	4	2	4	4	3	3	4	5	2	5	2	2	4	2	1	4
2	3	3	3	4	4	4	4	2	1	4	2	2	2	2	4	4	5	4	5	5	2	2	4	2	5	5	4	4	4	4	3	4	3	4	4	4	4	4	4	4	5	2	2	2	2	3	1	3	3
4	4	3	5	5	5	4	5	4	3	5	5	4	4	3	5	4	3	2	3	2	2	2	3	1	5	3	4	4	4	4	4	1	3	4	3	5	3	5	3	3	7	2	2	2	2	3	1	3	3
5	3	4	5	5	5	5	5	5	5	5	5	5	5	5	5	5	3	2	4	3	2	2	3	3	5	5	5	5	5	5	5	2	4	5	2	3	4	4	3	5	1	2	14	2	2	3	3	1	6
2	2	2	3	3	2	2	2	2	4	4	3	2	2	3	4	4	4	3	3	3	2	2	3	2	4	4	4	4	5	2	4	3	3	4	4	4	4	4	4	5	5	4	14	1	2	4	3	1	6
5	2	2	5	5	5	5	5	5	5	5	5	4	5	3	5	5	1	1	1	2	3	1	1	3	1	5	5	5	5	5	5	2	3	3	5	5	2	1	1	3	5	4	23	1	2	3	1	3	5
3	2	2	4	4	3	2	2	3	3	4	3	2	4	4	4	3	4	2	5	2	2	2	3	3	4	3	3	4	4	3	3	3	3	4	3	4	4	4	3	4	5	2	23	1	2	3	1	3	5
2	3	4	5	5	5	4	3	3	4	4	5	4	4	4	5	5	2	2	2	2	2	2	2	2	3	3	4	4	5	2	3	3	4	4	4	4	5	1	1	5	1	1	23	2	2	3	1	1	5
1	1	4	3	3	3	4	3	4	4	5	5	3	4	3	3	4	5	5	5	4	4	4	4	3	5	5	3	5	5	3	4	3	3	5	3	4	3	3	3	3	1	1	23	2	2	4	1	1	5
2	2	1	3	4	4	4	4	4	4	4	4	3	4	3	4	4	3	2	4	3	3	3	3	4	5	5	5	5	5	4	4	1	5	5	3	5	2	3	3	5	5	2	23	2	2	2	1	1	5
3	3	3	4	4	4	3	4	3	4	4	4	4	4	3	4	4	4	2	4	4	3	2	2	2	4	4	4	5	3	2	2	2	3	3	4	4	3	2	2	4	5	2	23	1	2	3	1	3	5
3	2	3	2	2	3	3	4	4	2	4	2	3	4	4	3	2	5	5	5	5	4	4	4	3	5	3	4	4	4	3	5	5	3	3	3	3	2	2	3	1	5	2	4	2	2	3	2	1	3
5	3	2	4	4	4	3	3	4	4	4	4	3	4	4	5	4	3	3	4	4	2	3	3	2	5	4	4	5	3	2	4	3	3	5	2	4	3	2	3	4	5	2	5	1	2	5	1	1	4
1	1	4	3	4	4	4	4	5	4	5	5	5	4	4	4	3	5	3	5	3	1	1	3	3	5	5	5	5	5	5	5	5	3	5	2	2	3	5	4	5	1	1	5	2	1	3	1	1	4
4	4	1	4	4	4	3	3	3	4	4	4	3	5	4	5	5	3	2	3	3	3	3	2	2	4	4	4	5	1	3	2	1	4	4	3	4	3	4	3	4	5	2	5	2	2	3	1	3	4
3	2	2	4	4	4	2	2	4	4	4	4	4	4	4	4	4	4	3	4	4	3	2	3	2	4	4	4	4	4	3	3	1	2	3	3	4	4	3	3	3	5	2	5	2	2	4	1	1
4	3	3	3	3	4	3	3	3	3	4	4	3	4	4	3	3	4	2	4	4	3	3	3	2	5	5	5	5	4	4	4	2	3	3	4	4	4	4	2	4	1	2	5	2	2	4	1	1	4
1	3	3	4	4	4	4	4	4	4	4	4	4	4	4	4	4	2	2	2	4	2	2	2	3	5	5	5	5	5	4	5	1	5	5	2	5	2	2	2	4	1	1	5	1	1	2	1	1	4
4	3	3	5	5	5	4	4	5	5	5	4	4	4	4	5	4	3	2	3	3	2	2	3	3	4	4	4	4	5	3	3	2	4	5	2	4	5	4	4	5	5	1	5	1	1	4	1	1	4
4	4	3	4	4	4	4	4	3	3	4	4	4	5	4	5	4	3	2	3	3	2	2	3	2	5	5	3	5	3	3	3	3	3	3	2	2	1	4	3	3	5	2	5	2	2	3	1	3	4
3	3	2	4	4	4	3	4	4	3	4	3	3	4	4	5	5	4	3	4	5	4	3	4	3	5	5	4	3	3	3	3	3	5	5	5	5	5	5	5	5	5	1	5	1	1	3	1	1	4
3	2	2	3	3	4	3	3	3	3	3	3	3	3	3	2	3	4	3	4	3	2	2	3	3	4	3	4	4	4	4	5	5	4	5	3	5	4	4	3	5	5	2	2	1	2	4	1	1	3
1	3	2	5	5	5	4	4	3	2	5	5	5	5	5	5	5	4	1	5	4	1	1	5	2	5	5	5	3	5	4	5	1	2	5	2	5	5	5	5	5	1	4	2	2	2	3	1	1	3
5	4	2	5	5	5	5	5	5	5	5	5	5	5	5	5	4	2	1	2	1	1	2	1	1	4	4	4	5	4	2	4	3	4	5	4	5	2	2	2	4	4	1	2	1	2	4	1	1	3
2	3	3	3	4	4	4	4	4	3	5	5	5	5	5	4	3	3	2	4	3	3	3	3	3	5	4	4	4	4	3	4	3	2	4	3	3	3	4	3	3	5	1	2	2	1	4	1	1	3
3	3	4	4	5	4	3	5	5	5	5	5	5	3	3	5	2	4	2	3	5	3	2	4	2	3	2	4	3	5	4	5	5	4	5	4	4	4	4	2	5	5	2	2	2	2	3	1	1	3
4	3	1	5	5	5	4	5	5	5	5	5	4	4	4	4	4	3	2	3	2	2	2	3	2	5	5	4	5	3	3	3	2	4	4	4	5	3	3	3	4	1	2	2	1	2	4	1	3	3
9368670657		1	75000000	1	20293900	90	1901451000	1901.451	4	3	1	5	5	5	4	5	5	5	5	5	4	4	4	4	4	3	2	3	2	2	2	3	2	5	5	4	5	3	3	3	2	4	4	5	3	3	3	4	1
3	3	3	4	3	3	3	3	3	3	3	3	3	3	4	3	3	3	2	3	4	3	3	3	2	3	4	4	4	3	4	3	2	2	2	2	3	3	3	2	2	1	2	4	2	2	3	2	3	4
2	3	2	4	4	4	4	4	4	4	4	3	3	4	4	5	5	3	2	3	3	3	1	3	2	4	4	4	4	4	2	3	2	4	4	4	4	4	4	4	4	4	2	6	2	2	2	2	1	3
4	3	2	5	4	4	4	4	4	4	4	4	3	4	4	5	4	2	2	2	3	2	2	3	2	3	3	4	4	4	2	2	2	3	3	3	3	2	3	3	3	1	2	23	1	2	2	2	1	5
2	2	4	4	3	4	3	4	3	4	5	4	3	4	3	3	3	3	2	4	5	3	2	4	3	5	4	5	5	4	2	3	2	3	4	2	4	4	5	5	4	8	2	23	2	2	2	2	1	5
4	3	1	3	4	5	5	2	4	4	5	4	4	4	2	4	2	1	1	5	3	3	5	5	4	5	5	5	4	5	5	5	1	5	5	3	3	5	5	1	4	3	1	23	2	2	3	2	3	5
3	3	2	5	5	5	5	4	4	4	5	5	5	5	4	3	2	4	2	3	4	2	1	4	3	5	5	5	5	5	4	5	4	5	4	1	3	5	5	5	5	1	4	23	2	2	4	2	3	5
4	2	1	5	5	5	5	3	4	5	5	4	4	2	3	5	5	4	2	4	4	4	2	4	2	3	5	5	4	4	2	5	4	1	3	3	5	5	5	5	2	1	2	23	2	2	3	2	1	5
1	6	3	4	4	5	4	4	3	4	4	4	2	4	4	5	5	4	2	2	2	3	1	2	2	1	3	3	4	2	4	5	2	3	2	3	3	3	4	5	5	5	2	5	1	2	3	2	1	4
3	3	3	3	4	3	4	2	4	3	4	4	2	2	4	4	4	4	4	5	4	5	5	4	3	2	1	5	5	5	5	5	1	5	5	2	3	5	5	5	5	9	1	5	2	2	3	2	1	4
4	3	3	5	5	5	4	3	5	4	5	4	2	5	2	5	4	4	2	4	4	2	2	3	2	5	4	4	4	3	1	2	1	3	4	3	5	3	5	5	5	1	2	5	1	2	3	2	3	4
4	2	3	4	2	3	4	2	4	2	4	3	4	1	5	2	4	3	5	1	5	2	5	2	4	1	5	4	3	3	4	3	4	3	4	2	4	2	3	2	5	3	5	4	2	2	3	1	1	5
1	2	1	4	3	5	3	3	4	4	4	3	3	2	4	4	4	3	3	3	3	2	3	3	2	5	3	4	5	4	3	2	1	5	4	4	4	3	3	4	3	1	2	23	1	2	3	1	3	5
3	2	2	4	4	4	2	3	4	4	4	4	4	4	4	4	4	3	2	4	3	2	3	3	2	3	3	3	4	4	3	3	2	4	4	3	4	4	4	3	5	8	2	23	1	2	3	1	1	5
4	3	3	5	5	5	4	2	5	5	5	4	4	5	3	5	2	2	1	2	1	1	3	2	2	5	5	5	5	4	3	3	2	3	3	2	2	4	5	4	3	7	2	2	1	2	4	2	3	3
4	3	1	5	5	5	4	5	5	5	5	5	5	3	4	5	5	2	2	3	1	1	2	4	1	3	4	4	2	5	4	4	5	4	3	4	4	3	3	3	4	1	2	2	1	2	4	2	3	3
4	3	4	4	4	4	4	3	4	4	4	4	4	5	2	5	5	2	2	2	1	2	2	2	2	4	4	4	4	5	2	2	5	4	5	2	3	2	4	4	3	7	2	2	2	2	4	2	3	3
4	3	1	4	4	4	4	4	4	4	4	4	4	4	4	4	4	2	2	4	4	3	2	3	3	4	3	4	4	4	2	2	2	4	4	4	5	2	2	2	2	5	2	2	1	2	4	2	1	3
2	3	2	5	3	5	3	3	4	4	5	4	4	3	3	5	5	2	2	2	3	2	1	2	1	4	4	4	4	5	3	4	3	2	3	3	3	4	5	4	4	1	1	2	2	2	3	2	1	3
3	4	3	5	5	5	3	2	2	3	5	4	5	5	4	5	3	4	1	4	2	2	2	3	2	4	3	4	4	4	2	3	3	2	2	2	3	4	3	2	4	4	2	8	2	2	2	3	1	5
1	3	3	5	5	5	4	4	4	4	4	5	5	5	2	5	5	4	2	4	1	2	3	4	2	5	4	3	3	5	5	5	2	4	5	5	4	1	2	1	4	1	1	5	2	2	3	3	1	2
3	3	3	5	5	5	5	4	2	4	5	5	5	5	1	5	4	2	2	4	4	4	1	2	1	4	3	3	3	5	4	1	3	1	5	5	4	3	4	2	5	5	2	4	1	2	3	2	3	5
3	2	2	3	4	2	2	2	2	2	5	4	3	4	4	4	4	4	4	5	5	5	4	3	4	3	5	5	5	5	5	5	5	3	2	1	3	2	1	2	2	4	2	6	1	2	4	3	3	3
3	6	3	4	4	5	4	4	4	4	5	4	5	5	4	4	4	2	2	4	2	2	2	3	2	5	5	5	5	5	1	5	1	5	5	5	5	5	5	5	5	1	1	2	1	1	3	3	1	3
3	2	2	4	4	4	3	3	3	3	4	3	3	3	2	3	3	4	3	5	3	4	4	4	4	5	4	4	5	5	5	5	4	2	3	3	3	3	3	3	2	7	2	2	1	2	4	3	3	3
3	5	2	4	4	5	4	4	4	4	4	4	3	4	4	5	4	3	5	3	1	1	3	2	2	4	4	4	4	5	4	4	5	2	3	4	4	3	4	3	5	3	2	4	2	2	1	1	1	5
3	2	2	4	4	4	3	3	3	3	4	4	2	4	3	3	3	2	2	3	2	2	2	3	3	5	5	4	5	5	3	4	3	3	4	4	4	3	4	3	4	4	4	4	2	2	3	1	1	5
1	1	1	2	4	3	3	3	3	3	3	2	1	3	2	4	4	5	5	5	5	5	5	5	5	3	3	4	4	4	5	5	5	2	5	4	4	5	5	5	3	7	2	23	1	2	4	2	1	5
4	3	4	5	5	5	5	5	5	5	5	5	5	5	3	5	5	2	5	5	3	1	2	1	2	1	4	5	5	5	3	5	2	4	3	3	4	3	5	4	5	1	1	23	2	2	3	2	1	5
4	4	1	5	4	4	4	4	3	3	3	3	3	4	3	5	5	3	2	3	2	3	3	3	3	3	3	3	3	3	3	3	3	3	3	4	4	5	5	5	4	4	2	23	1	2	2	2	3	5
3	3	3	4	4	4	3	3	4	3	4	2	4	3	4	4	4	2	3	4	3	4	2	4	2	2	2	4	4	4	4	4	3	3	3	3	4	4	4	3	4	8	2	5	1	2	4	2	1	4
4	3	1	4	4	3	4	4	3	3	4	4	2	4	3	4	4	4	2	4	3	2	3	4	2	5	5	4	4	3	3	5	3	5	5	4	3	3	3	3	4	1	2	5	2	2	4	2	1	4
3	2	2	4	4	3	3	3	4	4	5	4	4	3	4	5	5	3	2	4	4	2	2	4	3	3	3	3	4	4	5	5	4	2	3	5	4	5	4	3	4	4	2	5	1	2	4	2	1	4
3	2	3	4	3	4	2	2	4	5	5	5	5	3	3	3	3	1	3	3	3	1	3	3	3	3	4	5	5	5	3	3	2	3	3	4	5	3	2	2	4	5	1	2	1	2	3	1	1	3
1	3	1	4	4	4	4	4	4	4	4	4	4	4	4	4	4	4	3	3	4	3	3	3	3	5	5	5	5	5	5	5	1	5	5	5	5	5	5	5	5	1	2	4	1	2	2	3	1	5
3	3	1	4	4	4	3	3	3	3	4	4	4	4	4	4	4	4	2	4	4	3	4	4	3	4	4	4	4	4	3	3	3	4	4	3	4	3	3	3	4	5	2	5	1	2	4	3	1	3
5	6	4	5	5	4	5	5	4	2	4	2	3	4	4	4	4	5	2	5	5	3	2	4	2	5	5	5	5	5	5	5	5	5	5	3	3	4	5	5	5	1	2	4	2	2	3	2	3	5
3	3	2	5	4	4	4	4	4	4	4	4	4	4	4	5	4	2	1	2	2	1	1	3	2	4	4	4	4	4	2	4	2	3	3	4	4	2	3	2	3	5	2	5	1	2	2	3	1	4
3	3	1	3	4	3	3	3	3	2	3	3	2	4	3	5	5	4	4	5	5	4	4	5	2	3	3	3	4	5	4	3	3	2	2	3	4	4	3	3	4	1	2	23	1	2	4	2	1	5
4	5	2	5	3	4	4	2	5	5	5	5	5	5	4	5	5	5	5	5	2	4	4	4	2	3	3	3	5	5	1	1	2	4	4	3	5	3	3	4	5	1	4	5	2	2	3	2	1	4
3	3	3	4	4	5	4	4	4	3	4	4	4	4	4	4	4	4	3	5	5	3	4	5	3	5	4	4	4	5	3	4	4	4	4	3	4	4	5	5	3	1	2	2	2	2	3	3	3	3
3	4	1	5	4	5	3	4	4	3	5	5	5	5	5	5	5	5	5	3	3	3	3	3	3	5	4	4	5	5	4	5	5	5	4	3	3	3	3	3	3	5	2	13	2	2	3	3	1	5
3	3	2	4	4	4	3	3	3	3	3	4	3	3	4	4	4	2	2	3	2	3	3	3	2	4	4	4	3	4	4	2	2	3	3	3	4	2	5	3	4	5	2	7	1	2	4	1	3	6
3	4	2	4	3	3	3	4	5	4	4	4	4	3	2	3	4	2	3	5	4	2	2	4	3	3	3	3	4	4	5	2	2	3	2	1	3	3	4	3	4	1	3	4	2	2	2	2	3	5
4	3	1	4	4	5	4	4	3	2	4	4	1	4	2	5	4	5	3	4	4	3	3	2	2	4	4	5	4	3	2	3	3	2	3	2	4	3	2	2	3	5	2	6	1	2	2	1	1	4
3	6	3	5	5	5	5	5	5	5	5	5	5	5	5	5	5	5	5	5	5	4	4	2	3	5	5	5	5	5	5	5	2	3	3	3	4	3	5	5	5	8	2	6	2	2	2	2	1	4
3	3	1	4	4	4	4	4	3	4	4	4	4	4	2	5	4	3	2	4	4	3	3	3	3	5	4	4	4	5	5	5	4	2	3	5	4	4	4	5	4	1	1	4	2	2	2	2	3	4
4	3	3	4	4	4	4	4	3	3	4	3	2	4	4	4	4	4	3	3	3	3	3	3	3	3	4	4	4	4	3	3	3	3	3	4	4	4	4	4	5	5	2	6	2	1	3	1	1	4
3	2	3	4	3	4	4	4	4	3	4	4	4	4	2	4	4	4	2	4	2	3	2	3	3	4	4	4	4	4	3	3	4	4	4	3	4	4	4	4	4	4	2	6	2	2	4	1	1	4
3	2	1	4	4	4	3	3	4	4	4	4	3	4	4	4	4	3	2	4	2	2	2	2	2	5	5	5	5	3	3	3	1	5	5	2	3	3	5	5	5	5	3	6	1	2	4	1	1	4
3	4	3	4	4	4	4	4	3	3	4	4	4	4	4	4	4	2	3	4	2	4	3	4	2	4	3	5	4	4	2	1	3	3	3	4	3	3	3	3	2	5	2	4	2	2	4	2	1	5
2	2	4	4	4	4	4	4	4	4	4	4	4	4	2	4	4	2	2	2	4	2	2	2	4	1	5	5	1	5	5	5	1	5	5	5	5	5	5	5	5	1	1	1	1	1	2	1	1	2
2	6	1	5	5	5	5	5	5	5	5	4	4	5	3	5	5	4	2	4	4	4	3	3	2	5	2	5	2	2	2	2	2	3	2	5	5	5	5	5	5	1	1	1	2	1	4	1	1	2
3	3	3	5	5	5	5	4	4	4	5	5	4	4	4	4	4	2	2	3	3	1	2	2	2	5	5	3	5	5	3	3	2	4	4	4	4	2	3	2	2	5	1	8	2	2	3	2	1	6
1	3	4	4	4	4	4	3	3	3	4	5	4	4	3	4	4	3	3	3	4	2	2	2	2	5	5	5	5	5	5	5	1	5	5	4	4	3	4	4	4	5	2	8	2	2	3	2	3	6
4	5	4	5	5	5	3	3	4	5	5	5	5	5	4	5	4	2	2	2	2	1	2	2	2	4	4	4	4	3	2	2	2	4	4	2	5	2	3	3	5	3	1	7	2	2	4	1	1	6
2	3	2	2	4	4	4	3	4	5	5	4	4	5	2	2	4	2	3	2	2	2	2	2	2	5	5	5	5	4	3	3	4	4	5	4	4	4	3	4	4	1	2	5	1	2	3	1	3	5
3	3	4	4	3	3	2	2	4	3	4	4	4	2	3	3	3	4	3	5	4	3	3	4	3	4	4	4	3	4	3	4	4	3	3	3	4	3	4	3	3	1	2	5	2	2	3	1	3	5
2	2	3	3	3	1	4	2	5	1	5	2	4	2	5	1	4	2	4	2	5	1	4	2	4	1	4	3	4	2	5	3	4	1	2	4	2	2	2	4	2	2	2	5	2	1	2	1	1	5
3	3	3	4	5	4	3	3	3	4	4	4	4	4	5	4	4	3	2	3	3	2	2	2	2	4	4	4	4	4	2	2	3	4	4	2	4	2	2	3	3	1	2	2	2	2	3	3	1	2
3	3	1	4	5	3	4	4	2	2	4	4	2	4	4	4	4	5	1	4	2	2	2	4	2	2	2	4	4	4	1	4	2	1	2	3	4	4	2	3	4	5	1	5	1	2	5	2	3	4
2	3	2	4	5	4	3	4	4	4	5	4	5	3	3	5	5	4	3	4	4	3	3	4	3	4	5	4	4	4	3	4	3	3	4	3	4	3	5	4	4	5	2	5	2	2	4	2	1	4
1	1	2	2	2	2	2	2	3	2	2	2	2	2	2	3	3	4	4	4	4	4	4	4	4	5	4	4	4	4	4	4	2	4	4	4	4	4	4	3	4	4	3	6	1	1	3	2	1	4
4	3	4	5	5	5	5	5	5	5	5	5	5	5	3	5	5	5	3	5	3	4	3	4	3	3	3	5	5	5	3	5	3	3	3	3	2	2	2	2	4	4	1	4	2	2	3	4	1	5
2	3	3	4	4	4	2	2	2	4	4	2	2	4	4	4	5	4	4	4	4	3	3	5	2	3	3	4	3	2	5	3	4	5	4	4	4	3	4	3	5	4	5	13	2	2	4	2	1	5
5	3	2	5	5	5	5	5	5	5	4	5	5	5	5	5	5	5	5	3	4	2	2	5	2	5	1	5	5	5	1	1	1	1	5	5	5	5	5	5	5	1	1	22	2	2	3	1	1	6
3	3	3	4	4	5	3	3	4	4	5	5	5	5	5	5	5	1	1	3	5	2	3	3	2	4	3	4	5	5	3	4	4	4	5	4	4	3	5	5	5	5	2	7	2	2	3	3	1	6
2	4	3	3	3	3	2	2	4	4	4	4	4	4	4	4	4	3	4	4	4	3	3	4	3	3	5	4	4	4	3	4	3	3	3	2	4	4	3	3	3	6	2	2	2	2	4	0	1	4
3	3	4	4	3	4	3	4	2	2	4	3	2	4	4	5	3	5	3	4	2	1	2	3	3	4	4	4	4	4	2	3	3	3	3	3	4	3	3	2	3	5	2	6	2	2	4	1	3	4
3	3	2	4	4	4	4	4	4	4	4	4	4	4	3	4	3	3	2	2	4	2	1	2	2	5	5	5	5	4	3	4	3	5	5	4	4	3	4	4	3	1	5	2	1	1	4	2	1	3
3	3	2	3	3	4	4	3	3	2	4	4	4	5	2	4	2	5	4	4	4	4	3	3	2	4	5	4	5	5	3	3	1	4	5	3	5	3	3	3	4	1	3	5	1	2	4	2	1	5
4	3	3	4	4	5	4	3	3	2	4	4	4	4	4	4	4	4	2	4	4	3	2	4	2	5	4	4	5	5	3	4	2	4	4	5	4	4	4	4	4	5	3	2	2	2	3	1	1	4
3	2	2	4	4	4	5	4	4	4	3	4	4	3	4	4	5	4	4	4	4	5	5	4	4	5	4	5	5	5	5	4	3	4	5	4	5	5	4	4	5	4	3	2	2	1	2	1	1	4
4	6	3	4	4	5	4	5	3	4	4	3	3	4	3	5	3	4	2	2	2	2	2	3	2	3	3	3	4	4	3	4	3	3	4	3	4	2	4	3	4	7	2	2	2	2	4	1	3	4
4	2	4	5	5	5	3	3	5	5	5	5	5	4	4	5	5	5	1	4	5	1	5	3	1	5	4	5	5	5	5	5	3	4	4	5	5	3	5	2	3	5	2	2	2	2	4	2	3	4
2	2	1	4	4	5	5	4	5	4	4	5	5	4	3	4	4	4	4	3	3	2	2	3	2	5	5	5	5	5	5	5	1	5	5	5	5	5	5	5	5	1	5	3	1	1	2	2	1	3
4	3	3	5	5	5	4	4	3	4	4	5	5	3	3	5	5	3	2	4	4	3	2	2	2	5	4	3	5	4	3	4	5	3	3	3	4	3	4	4	4	8	2	6	2	2	3	2	1	4
4	4	1	5	5	5	5	5	5	5	5	5	5	5	5	5	5	4	2	5	3	3	3	2	3
3	4	2	4	4	4	4	4	4	3	5	5	5	5	2	5	5	3	1	1	1	1	1	1	1	5	4	4	5	5	1	3	1	5	5	2	5	5	4	4	5	3	1	2	2	2	4	1	1	4
5	2	3	5	5	5	5	4	5	3	3	5	2	5	4	3	3	3	4	4	4	1	1	2	2	5	5	5	5	5	5	1	1	1	5	5	5	2	5	5
3	3	3	4	3	4	3	3	4	4	4	4	5	5	4	5	4	2	2	2	2	2	2	3	3	4	4	3	3	5	4	4	3	3	2	3	3	3	4	4	4	8	2	2	2	2	4	1	1	4
4	2	3	5	5	5	4	3	3	4	5	5	4	4	3	4	3	4	3	3	2	2	2	2	1	4	5	4	5	4	3	3	2	3	3	2	2	3	4	3	3	7	2	2	1	2	3	1	3	4
3	2	1	4	4	3	3	3	3	3	3	2	2	4	2	2	2	4	3	4	4	1	3	4	3
3	3	1	4	4	3	3	2	2	2	4	4	4	4	3	4	4	4	2	4	3	2	2	3	2	5	4	4	5	4	3	2	2	3	4	5	5	5	5	2	5	7	2	2	2	2	4	1	3	4
1	1	1	3	3	3	3	3	3	3	3	3	3	3	3	3	3	3	3	3	3	3	3	3	3	5	5	5	5	5	5	5	1	1	1
2	2	4	3	3	3	3	3	4	4	4	4	4	4	4	4	4	2	1	3
4	3	3	4	4	4	4	4	3	4	4	4	4	4	4	4	4	4	3	3	5	3	2	2	2	3	5	5	4	5	4	3	2	2	4	4	4	4	3	3	4	1	3	2
1	5	1	5	4	5	3	4	4	3	5	5	5	5	5	5	5	5	5	3	3	3	3	3	3	5	4	4	5	5	4	5	5	5	4	3	3	3	3	3
2	2	1	3	4	4	4	4	4	4	4	4	4	4	4	4	4	5	4	4	4	4	4	4	4	5	5	5	5	5	4	5	2	4	4	4	5	5	5	5
3	2	1	4	4	4	4	4	5	4	4	4	4	4	3	4	4	4	3	3	4	3	2	2	2	1	5	5	5	5	3	3	2	4	5	4	4	3	2	2
2	2	1	3	4
3	3	4	4	5	5	3	4	3	4	5	2	3	5	2
1	1	1	3	5
2	3	1	4	3
3	3	2	4	4	4	4	4	3	5	5	4	3	4	4	4	4	3	4	4
3	4	2	4	2	5	3	2	2	3	4	2	2	4	2	4	4	4	4	4
4	3	3	4	4	5	5	4	4	3
3	4	3	5	5	5	5	5	3	3	5	5	5	4	3	4	3	4	2	3	3	3	3	4	3	4	4	4	4	4	4	4	4	3	3	4	4	2	3	4	4	3	2	2	2	2
4	3	3	4	4	4	4	2	4	4	4	4	4	4	4	4	4	2	2	2	2	2	2	2	2	4	4	4	4	4
1	6	1	3	5	5	5	3	3	3
2	2	2	2	3
1	1	1	5	4	5	4	5	4	4	5	4	5	4	5	4	5	5	4	5	4	4	4	5	4	1	1	1	1	1	2	1	1	1	1	1	1	1	1	1	1	1	1	2	2	2	3	1	3	4
4	6	1	4	4	4	4	4	4	4	4	4	4	5	3	4	4	2	2	2	2	2	2	2	1	4	4	4	4	4	3	4	2	3	3
1	3	3	5	5	4	4	4	4	4	4	4	4	4	4	4	4	3	4	4
3	2	1	3	4	4	4	2	3	3	4	3	3	3	2	4	4	4	4	4	5	5	5	5	3	5	4	5	4	5	5	5	5	5	5	5	5	5	5	5
1	1	1	3	3
1	2	1	3	3	3	3	3	3	3	3	3	3	3	3
1	1	1	4	4
3	3	1	4	4
3	2	2	5	4	4	4	4	3	3	4	4	4	3	3	4	4	3	4	3	4	3	2	2	2	5	5	5	5	5	1	5	1	5	5	1	5	5	5	5	5	1	5	2	1	1	2	1	1	4
1	3	3	4	4	4	3	4	3	2	4	4	4	4	4	4	4	3	4	4	2	2	3	4	2	4	4	4	3	4	2	3	4	2	2	2	4	4	4	3
3	3	2	4	4
1	2	1	3	3	3	3	3	2	3	4	4	3	4	4	4	4	5	3	4
3	6	4	5	5	5	4	4	3	3	4	4	4	3	1	5	5	4	2	4	4	2	2	4	1	5	5	4	5	5	4	4	2	4	4
1	1	2	2	2	2	2	2	2	2	2	2	2	3	4
4	3	4	5	5	5	5	5	5	5	5	5	5	5	5	5	5	1	1	3	1	1	1	3	2	4	5	5	4	4	3	4	3	3	4	4	5	3	4	4	4	4	2	2	2	2	4	1	1	4
4	5	4	5	5	5	5	5	2	3	4	4	2	4	3	5	5	4	4	4	3	2	2	3	2	5	4	3	4	4	3	1	3	4	4	4	4	4	4	4	4	5	2	2	1	2	4	1	1	4
3	4	3	4	4
2	3	3	4	4	4	3	3	2	3	5	4	5	4	4	3	3	5	3	4	3	2	3	2	2	5	4	4	3	4
2	3	4	4	3	4	3	3	4	4	5	5	5	3	4	4	4	4	3	2	2	2	3	2	2	4	3	5	5	4	1	4	2	4	4	5	5	4	4	4	4	5	2	2	2	2	3	1	3	4
2	6	1	5	5
4	3	4	4	4	4	3	4	4	5	5	5	5	4	5	3	3	4	2	2	3	1	2	3	2	4	4	4	3	5	3	4	3	3	3	2	3	4	3	3	2	4	2	2	2	2	4	1	3	4
3	3	3	4	5	5	3	2	3	4	4	4	3	4	4	5	5	3	3	4	5	3	2	3	2	4	4	3	4	5	2	4	4	4	4	2	4	3	5	3	4	5	2	2	2	2	3	1	3	4
1	6	1	4	4	3	2	1	3	3
3	3	3	3	4	3	2	2	2	2	4	3	4	2	3
2	2	3	4	3	3	3	3	3	2	3	3	3	3	3	4	3	4	3	3	4	4	4	4	4
3	3	3	4	4	4	4	4	4	4	4	4	4	3	3	4	4	3	3	3	3	2	2	2	2	4	5	5	4	5	5	5	1	4	4
1	1	2	3	3	4	1	1	1	5	3	3	3	3	3	4	4	3	5	4	3	2	3	4	3	3	3	3	3	3	3	3	1	1	5	5	4	5	4	4	4	1	4	2	2	2	3	1	3	4
4	3	3	5	5	5	4	4	2	3	4	4	4	4	5	5	5	3	2	3
1	1	1	2	2	1	1	1	1	1	1	1	1	1	1	1	1	1	5	4	5	5	5	5	5	5	5	5	5	5	5	5	1	1	1	1	5	1	5	1
3	3	3	4	3
3	2	1	3	3	3	3	2	2	2	5	3	5	5	3	4	4	4	2	2	2	2	2	3	2	3	3	3	3	3	3	3	3	3	3
1	1	3	5	2	1	2	3	3	3
3	3	3	4	5	5	4	2	2	2	5	5	5	2	3	4	4	4	3	5	3	4	4	5	4	5	3	4	3	5	4	5	3	3	3	4	5	2	5	1	3	1	2	14	2	2	3	2	3	6
2	3	1	5	4	3	3	2	3	4	5	4	3	5	3	5	5	3	2	5	4	3	4	5	3	5	4	5	5	4	3	4	3	3	3	2	3	2	4	4	5	5	2	3	1	2	3	1	1	3
2	2	1	3	4	2	2	2	2	3	3	2	2	2	4	4	4	4	2	4	4	4	4	4	3	5	5	5	5	5	3	3	2	4	4	4	4	4	4	3	4	8	3	5	1	1	3	2	1	5
4	3	3	4	5	5	4	3	2	3	3	4	4	4	3	4	4	5	2	4	3	3	2	4	2	3	4	3	5	4	4	5	3	2	2	3	3	2	3	3	4	5	2	5	2	2	3	2	3	5
3	3	2	4	4	4	4	4	4	4	4	4	3	4	3	4	4	2	2	3	3	2	2	2	2	5	5	5	5	5	3	4	3	5	5	1	5	3	5	5	5	5	1	5	2	2	4	2	3	5
3	3	3	5	4	4	3	3	4	4	4	4	4	4	4	4	3	4	2	4	2	2	2	3	2	4	4	3	5	4	3	5	3	3	5	4	4	3	2	1	3	5	1	5	2	2	4	2	3	5
1	2	1	4	4	4	3	3	3	2	4	3	2	3	2	4	4	4	3	5	4	4	4	4	3	2	3	3	4	3	5	4	3	4	5	5	5	5	4	5	3	5	4	2	1	1	4	1	3	4
3	2	3	4	4	4	3	4	1	2	3	4	3	4	4	4	4	3	3	4	4	3	3	3	3	4	3	4	4	5	3	2	4	3	4	4	4	4	4	3	4	4	2	2	2	2	2	1	3	4
5	6	1	5	5	5	5	5	5	5	5	5	3	5	5	5	5	1	5	1	4	1	1	1	1	1	5	5	5	5	5	5	1	5	5	5	5	1	5	5	5	7	1	23	1	1	1	0	1	6
4	3	4	5	5	5	3	3	5	5	5	5	5	5	4	5	4	1	1	3	4	2	2	3	1	5	5	5	5	5	3	4	2	4	4	5	5	2	3	3	3	4	1	6	1	2	4	2	1	4
5	6	3	5	5	5	5	5	5	5	5	5	5	5	4	5	4	3	2	4	5	3	2	4	2	2	2	2	3	4	3	5	3	2	3	1	3	1	3	3	4	3	2	23	1	2	3	1	3	6
1	3	2	4	4	3	3	2	2	2	3	3	2	3	3	4	4	4	4	5	2	5	4	2	3	4	3	4	3	5	5	4	5	2	4	4	5	3	3	3	4	1	4	23	2	2	3	1	1	6
2	4	2	4	4	4	3	2	2	4	5	2	2	3	2	4	4	5	2	5	5	4	5	4	3	5	4	5	4	5	5	5	3	3	3	5	4	3	2	4	5	5	2	23	2	2	3	1	1	6
1	2	1	3	3	3	4	4	3	3	4	3	3	3	4	3	3	3	3	4	3	3	2	3	3	5	4	4	5	4	3	5	3	4	5	4	5	4	5	5	4	1	6	23	2	1	3	1	3	6
4	3	3	4	4	5	4	4	4	4	5	5	5	5	3	5	5	4	2	3	2	1	2	3	1	1	5	4	5	5	3	5	3	3	3	4	3	3	4	3	5	3	2	9	2	2	4	3	1	3
4	3	3	3	3	3	3	3	3	3	2	4	3	3	3	3	3	3	4	3	3	2	3	4	3	3	3	3	3	3	3	4	3	3	4	3	3	3	3	3	3	3	3	5	2	2	2	2	3	5
3	4	3	4	4	4	3	3	4	2	2	4	4	4	4	5	4	4	3	4	4	2	2	4	2	4	4	4	4	5	3	3	2	4	4	2	3	2	4	2	3	1	1	5	1	2	3	2	1	5
2	1	3	4	4	4	2	4	4	3	2	4	4	4	2	3	4	2	4	4	5	5	2	3	3	1	3	4	4	2	2	4	4	3	3	3	4	4	2	2	4	2	3	2	2	2	4	1	1	4
3	2	3	5	4	5	5	5	5	5	5	5	5	5	5	5	5	5	1	5	1	1	1	1	1	5	5	5	5	5	1	5	5	1	5	1	5	1	5	1	5	1	1	5	2	2	3	2	1	4
4	3	4	5	5	5	4	4	4	4	5	5	5	5	5	5	5	4	2	3	5	2	2	4	2	3	3	4	4	4	2	3	4	3	4	4	5	4	3	4	3	3	1	2	2	2	4	2	1	4
3	2	1	4	4	4	4	3	4	4	4	4	3	4	4	3	4	2	2	2	2	2	2	3	2	3	4	3	3	2	2	3	2	2	2	3	3	4	4	5	4	4	2	10	1	2	4	3	3	6
4	3	2	4	4	4	4	2	2	2	4	4	2	4	1	5	5	5	5	5	2	4	4	4	4	4	4	3	5	5	5	5	5	3	4	2	4	2	2	2	3	4	2	23	1	2	2	1	3	6
3	3	2	4	4	4	3	4	3	4	4	4	3	5	3	4	3	3	2	4	4	2	2	3	2	4	4	4	4	4	2	1	1	5	5	4	3	3	5	1	5	5	2	4	2	2	3	1	1	6
3	3	3	4	4	4	4	4	3	3	4	4	3	4	4	4	3	3	2	4	4	3	2	2	2	5	4	4	4	5	5	5	4	3	3	3	4	5	3	3	5	3	2	7	1	2	4	4	3	6
3	3	3	5	3	5	5	5	2	3	3	3	4	5	4	5	5	4	2	4	1	3	2	3	1	4	4	4	2	5	4	3	1	3	4	2	3	3	5	3	5	7	2	2	2	2	3	1	3	4
2	3	2	4	4	3	3	2	2	3	4	4	4	4	4	5	4	3	2	4	3	1	2	3	3	4	2	2	3	5	3	2	2	5	5	4	4	1	1	2	4	3	2	23	2	2	2	2	1	6
3	3	1	4	4	3	3	4	4	4	4	4	4	4	2	4	3	3	4	5	5	4	3	4	2	4	4	3	4	4	2	2	2	3	4	4	4	3	2	2	3	5	2	23	1	2	4	2	1	6
1	3	3	5	5	5	5	5	5	5	5	5	5	5	4	4	3	3	2	1	4	2	2	2	1	4	5	5	4	3	3	3	3	4	4	5	5	3	2	2	3	1	2	23	1	2	4	2	3	6
3	3	1	4	4	4	3	4	4	4	4	4	4	4	4	4	3	2	2	2	2	2	2	2	2	5	4	4	4	5	5	3	1	2	3	4	5	4	5	3	4	8	4	23	1	2	3	2	3	6
4	4	3	5	3	5	4	3	5	5	5	5	3	4	4	5	4	3	2	2	2	2	2	2	2	4	3	4	4	5	5	4	3	4	4	4	4	3	3	2	2	4	2	23	1	2	4	1	1	6
3	4	1	4	5	5	5	5	3	3	5	4	3	5	4	4	4	4	2	3	4	4	3	3	2	3	4	4	3	4	3	4	4	3	4	3	4	3	3	3	4	4	4	23	2	2	3	1	3	6
4	4	2	4	4	3	4	3	4	4	4	3	4	5	4	3	4	4	4	3	3	4	3	3	2	5	5	5	4	4	5	4	5	4	5	5	5	4	5	5	5	5	2	6	2	1	4	1	3	5
1	3	2	3	3	4	3	4	4	4	4	3	3	4	3	3	2	3	2	3	3	2	2	3	3	4	4	4	4	4	1	1	2	3	3	3	3	2	3	3	2	5	1	1	2	2	3	3	2	6
3	2	3	4	4	3	3	2	3	4	4	2	4	4	2	5	4	4	3	4	4	3	3	4	2	5	3	4	4	4	4	4	2	2	3	4	5	5	5	5	4	5	1	8	2	2	4	3	1	6
3	3	2	5	5	5	3	3	4	4	5	5	3	3	4	4	4	4	3	4	4	3	3	4	4	4	4	3	5	5	3	4	5	4	4	5	5	5	5	3	5	1	2	4	2	2	2	1	3	6
3	5	3	3	4	5	4	3	5	5	5	5	5	5	3	5	4	2	1	3	5	2	3	3	2	3	2	3	3	3	2	2	1	3	3	4	4	5	4	5	4	4	2	23	2	2	3	2	1	6
1	3	1	5	5	5	5	5	3	4	5	2	3	5	5	5	5	4	2	4	4	2	1	3	3	5	5	4	5	4	5	4	3	5	4	5	5	3	4	5	4	1	2	23	1	2	2	2	1	6
4	3	1	5	5	5	5	4	3	4	3	2	2	3	3	5	5	4	3	4	4	2	3	3	2	5	5	5	5	4	3	4	4	3	4	3	3	4	4	4	5	5	6	5	1	1	3	2	1	5
4	3	2	5	5	5	5	3	4	4	5	5	2	5	4	5	5	2	1	3	2	2	2	3	3	2	2	3	5	5	3	4	3	3	4	4	4	4	4	4	5	1	2	5	1	2	4	2	1	5
3	2	2	3	4	4	3	3	3	2	2	3	2	4	3	4	5	4	4	4	4	4	3	4	3	4	4	3	5	5	4	4	3	3	3	4	4	4	4	3	4	4	2	6	2	2	3	1	3	5
4	3	1	5	4	3	3	3	4	4	5	4	3	4	4	5	5	2	1	2	4	1	1	2	2	2	2	4	5	4	1	3	1	5	5	3	4	2	4	3	4	5	2	6	1	2	4	1	3	5
3	3	3	4	4	4	3	2	4	4	5	4	4	3	3	4	4	4	1	2	4	2	2	3	3	4	4	4	3	4	2	3	2	4	4	4	4	3	4	4	4	5	2	6	2	2	4	1	3	5
3	2	2	4	4	4	5	4	3	4	4	4	3	5	4	4	4	4	2	3	4	3	2	3	3	5	5	5	4	4	2	4	2	3	4	3	3	4	4	4	5	4	2	6	2	2	3	1	1	5
3	3	2	4	4	4	3	3	3	4	4	4	2	4	2	5	4	4	1	3	2	2	2	3	3	4	4	4	4	3	3	4	3	4	4	3	4	4	5	4	4	6	2	2	2	2	4	3	1	4
3	3	3	4	4	4	3	3	4	4	5	3	5	3	3	4	4	4	3	4	2	3	3	4	2	4	5	5	4	3	3	2	4	4	4	3	5	2	4	3	3	1	2	5	2	2	3	3	1	5
3	2	1	4	4	5	3	3	4	4	5	4	5	4	5	5	4	4	3	4	3	3	2	3	2	4	4	5	4	5	2	1	1	5	5	4	4	4	4	5	5	4	2	6	2	2	4	2	3	5
1	2	1	5	4	4	4	4	4	4	4	3	3	5	3	4	4	3	2	2	5	1	4	4	4	3	2	3	3	3	3	3	3	3	3	3	3	3	2	3	3	3	3	6	2	1	4	2	1	5
3	3	1	5	4	5	5	4	5	5	5	5	3	5	4	5	3	5	2	3	3	1	2	3	1	3	3	2	2	5	1	5	1	5	5	3	5	3	3	4	5	1	1	23	2	2	3	2	3	6
3	3	3	4	4	3	4	4	3	4	4	4	4	4	4	3	4	5	3	4	3	3	3	3	3	3	4	4	4	4	3	3	2	3	3	3	4	4	4	4	4	5	2	23	2	1	4	4	1	5
2	3	3	3	2	4	3	3	2	4	5	3	3	3	4	5	5	4	1	4	3	2	2	3	2	3	3	4	4	4	2	3	3	3	3	3	3	5	4	4	4	7	2	2	2	2	3	0	3	5
5	6	4	5	5	5	5	5	5	5	5	5	5	5	5	5	5	3	1	3	3	3	3	3	3	5	5	5	5	5	5	5	2	4	4	2	5	3	3	1	5	5	4	2	1	2	3	0	3	5
4	5	2	5	5	3	4	5	5	5	5	5	3	4	4	5	4	5	1	4	1	1	3	3	1	5	5	5	5	5	3	3	3	4	2	3	3	4	4	4	5	5	3	2	1	2	4	1	3	5
1	3	1	4	4	4	4	4	3	4	5	4	3	4	3	5	5	4	5	4	4	4	5	2	3	5	4	5	5	5	4	4	4	4	5	4	5	4	5	5	4	3	2	2	2	2	4	1	3	5
2	2	2	5	5	5	5	5	3	3	4	4	3	4	4	4	3	3	3	5	5	4	4	4	3	5	5	5	5	3	3	3	3	2	2	1	1	3	5	4	1	5	2	6	2	2	3	2	1	5
1	3	1	5	3	4	4	4	3	4	5	5	5	4	2	5	5	5	5	3	1	1	1	3	3	4	4	3	4	5	3	3	4	4	4	3	5	4	5	5	5	1	1	23	2	2	3	2	1	6
3	3	1	5	5	5	5	5	5	5	5	5	4	3	4	4	3	4	2	4	4	3	3	2	2	5	3	3	3	3	1	2	1	5	5	5	5	1	4	3	5	3	2	2	1	2	4	1	3	5
3	3	4	4	3	3	2	2	4	4	4	3	3	4	3	4	4	4	3	4	4	4	3	3	4	4	4	3	3	3	3	3	2	4	4	4	4	3	3	3	4	1	2	2	2	2	3	1	3	5
3	2	2	3	4	2	2	1	3	2	5	4	5	4	3	4	4	5	2	4	3	2	4	4	3	5	5	5	4	4	2	4	2	2	3	4	3	3	3	3	3	5	3	2	2	2	4	1	1	5
1	2	1	5	5	4	4	3	4	3	4	4	2	4	3	5	4	3	2	4	5	2	2	4	3	5	4	4	5	5	2	3	2	3	3	2	2	2	1	2	4	8	2	2	1	2	3	1	3	5
3	3	2	4	4	5	5	4	3	4	5	5	4	4	3	5	3	2	2	3	5	3	2	1	3	4	3	4	4	5	2	3	2	4	4	5	4	5	5	4	5	7	2	2	2	2	3	1	3	5
3	3	3	4	4	4	3	4	4	3	3	3	3	3	3	4	4	4	3	4	4	4	4	4	4	5	5	5	5	5	5	4	2	4	4	5	5	2	2	2	4	1	1	2	2	2	4	1	1	5
3	4	1	4	3	3	3	2	3	2	4	3	3	4	4	4	4	4	2	5	5	4	4	4	2	4	4	4	4	4	3	4	1	4	5	4	4	2	5	5	3	5	4	2	2	2	4	1	3	5
1	2	3	5	4	4	5	4	3	3	5	5	3	4	2	5	5	4	1	4	5	1	3	3	2	5	4	4	5	5	1	5	1	4	4	1	3	4	5	4	4	3	2	2	1	2	5	1	3	5
5	3	4	4	4	5	4	3	1	3	5	5	5	5	1	5	4	3	1	1	5	1	1	3	3	3	3	4	4	4	1	4	2	4	3	4	5	5	5	5	5	4	2	23	2	2	4	4	1	6
3	2	4	4	4	4	4	3	2	4	5	4	3	4	4	5	3	4	2	4	3	2	2	2	2	4	4	4	5	5	5	5	3	3	4	4	4	4	4	4	4	5	2	5	2	2	4	2	1	5
4	3	3	3	3	4	3	2	2	2	3	3	3	2	4	4	4	4	2	4	2	2	2	3	2	4	4	4	4	5	3	5	3	3	3	3	4	4	4	3	4	4	2	2	2	2	3	2	1	5
3	4	1	4	4	4	4	3	4	4	4	3	4	3	4	5	5	4	4	4	3	2	3	3	2	4	4	4	4	3	2	3	2	4	3	4	4	3	3	3	4	5	4	2	2	2	3	2	1	5
2	3	2	4	4	2	2	2	2	2	2	1	2	1	4	3	4	5	1	5	2	4	4	4	2	5	5	4	3	2	2	5	1	5	5	5	5	5	5	5	5	4	2	2	2	2	2	2	1	5
3	4	2	4	4	5	3	4	2	4	5	4	3	4	2	5	4	3	1	5	2	4	4	5	2	4	4	3	3	5	5	5	5	2	5	3	4	5	5	4	4	1	2	2	2	2	3	2	1	5
3	3	2	5	5	5	5	5	4	5	5	5	5	5	5	5	5	4	2	4	3	4	2	2	2	5	5	5	5	5	4	4	3	3	4	4	4	4	5	4	4	8	4	2	2	2	4	2	1	5
3	1	3	4	1	3	3	4	3	4	3	4	3	3	3	3	3	4	3	4	3	2	4	4	4	2	5	2	3	3	3	2	3	4	2	2	4	2	3	1	2	3	5	6	2	2	3	2	3	5
2	3	2	3	4	4	2	2	3	3	4	4	2	4	3	4	4	4	2	4	4	4	4	4	3	5	5	5	5	5	1	4	2	4	4	4	4	4	5	3	4	7	2	6	2	2	3	2	3	5
1	1	2	3	1	1	1	1	1	1	1	1	1	1	1	1	1	1	1	1	1	5	5	5	4	3	3	3	3	3	5	5	5	2	1	1	5	5	5	5	5	1	2	4	1	2	3	2	1	6
3	2	2	5	5	5	5	5	5	5	5	5	5	5	5	5	5	5	5	5	5	5	5	5	3	5	4	5	5	5	5	5	5	5	5	5	5	5	5	5	5	4	2	23	1	2	2	1	1	6
1	3	2	5	5	5	5	5	3	3	4	4	4	4	4	5	5	4	2	3	2	1	1	3	2	3	3	4	5	5	1	5	4	4	5	3	5	5	4	2	5	1	2	2	2	2	3	1	1	5
4	3	2	4	4	4	4	4	3	2	3	4	3	4	4	5	5	4	2	3	5	3	3	4	3	4	5	5	4	4	1	3	3	2	2	1	4	4	2	2	2	8	2	2	2	2	3	1	1	5
3	3	3	3	3	4	2	2	3	4	4	4	4	3	3	4	4	3	3	4	2	2	2	4	3	3	3	3	5	4	3	5	3	2	3	3	3	3	4	4	4	3	2	4	2	2	3	3	3	6
4	3	3	4	4	5	5	4	4	3	4	4	4	4	4	5	5	3	2	2	3	3	2	2	2	4	4	4	4	4	4	5	1	4	5	5	5	5	5	5	5	5	2	4	2	2	3	3	3	6
2	1	4	4	1	2	3	3	3	3	3	4	2	2	2	3	2	4	2	4	2	4	1	5	3	2	4	5	3	5	4	5	3	5	3	5	1	4	2	4	3	4	2	1	1	2	1	1	1	3
4	4	3	5	5	4	3	2	2	2	5	2	2	5	3	4	4	5	2	5	2	2	4	5	2	4	4	4	5	5	3	3	4	3	5	3	3	4	5	5	4	1	1	1	2	1	3	1	1	3
1	2	3	5	5	5	5	5	5	5	5	5	5	5	4	5	4	2	1	3	4	2	1	2	3	3	5	5	5	5	3	5	3	3	5	5	5	5	5	5	5	1	1	1	2	1	3	1	1	3
1	2	1	5	5	5	3	4	3	3	3	4	3	4	4	3	3	4	3	4	5	3	5	5	4	5	5	1	5	5	5	1	1	1	5	5	5	5	5	1	5	4	2	1	1	2	2	1	3	3
4	3	2	5	5	5	5	5	3	4	5	5	5	5	5	5	5	3	1	4	3	1	1	3	2	5	4	4	4	5	3	3	3	3	4	5	5	3	2	2	3	8	2	5	1	2	3	1	3	6
1	3	3	4	4	3	4	4	2	4	4	2	3	4	2	4	4	4	2	4	3	2	2	3	2	5	5	5	5	5	1	1	1	5	5	1	5	1	1	1	5	1	3	3	2	1	3	1	1	4
2	2	3	4	4	3	4	4	3	3	5	5	5	5	4	5	5	4	4	4	4	3	3	3	3	5	5	4	5	5	5	5	3	4	4	4	4	2	2	3	5	1	2	3	1	2	4	1	3	4
5	4	2	5	5	5	4	4	3	3	3	4	4	2	2	4	4	3	1	1	1	2	2	2	2	5	5	5	5	3	3	3	2	2	3	3	4	3	2	2	4	7	2	2	2	2	3	2	3	5
4	3	3	5	4	4	4	3	4	4	4	4	4	4	4	5	5	3	2	3	4	2	2	2	2	4	5	4	4	5	3	4	3	4	4	4	4	3	5	5	4	5	3	2	2	2	4	2	1	5
4	4	4	5	5	5	5	3	4	4	5	5	5	4	5	5	5	4	2	1	2	2	2	2	2	3	4	4	4	3	2	2	2	4	4	4	4	4	2	2	4	8	1	2	2	2	3	2	1	5
4	3	3	5	4	4	3	4	5	3	4	3	4	3	5	3	4	4	5	4	4	3	4	5	2	4	3	4	3	4	4	2	3	3	4	3	3	3	2	3	3	3	4	6	2	2	3	2	3	5
5	4	2	5	5	5	5	5	5	5	5	5	1	5	5	5	5	1	1	1	1	1	1	1	1	5	2	5	5	1	3	5	1	4	5	4	5	3	4	1	5	1	1	4	1	1	3	2	1	6
4	3	2	4	4	5	5	5	4	3	4	3	3	4	4	5	5	5	2	4	2	3	3	3	3	1	1	5	5	5	1	5	5	5	5	5	5	1	1	5	5	5	2	3	2	2	3	2	1	4
3	6	4	5	4	4	4	3	3	4	5	5	5	5	3	4	3	3	4	4	5	3	3	4	3	5	5	5	5	4	2	1	1	5	5	5	5	3	2	1	5	1	1	1	2	2	4	3	1	3
1	6	1	5	5	5	5	5	5	5	5	5	5	5	5	5	5	5	2	2	2	2	2	2	2	3	5	5	5	5	3	3	1	5	5	5	5	5	5	5	5	1	1	5	2	1	2	1	1	6
2	1	2	3	3	2	3	3	3	3	4	3	3	3	4	3	3	4	3	4	4	4	3	3	3	5	4	4	4	5	5	4	1	5	5	4	4	3	3	3	4	1	3	3	1	1	2	3	1
1	2	3	3	4	4	2	3	3	4	4	4	2	2	2	4	4	2	2	3	3	2	4	3	4	5	4	4	5	5	3	4	4	3	3	4	4	4	3	3	3	2	1	2	2	1	1	2	1	5
1	2	1	3	3	2	2	2	2	3	4	3	2	2	4	3	3	4	2	4	4	3	3	4	3	4	4	4	4	4	3	3	3	3	3	4	4	4	4	3	4	8	5	2	1	1	3	2	1	5
1	2	1	4	4	4	4	3	3	3	3	3	2	3	3	4	4	4	3	4	5	2	1	3	2	5	5	5	5	5	5	3	3	4	4	3	4	4	3	5	5	4	2	3	1	2	3	1	1	4
5	3	3	5	5	5	4	3	4	3	5	5	5	3	5	5	5	2	2	3	2	2	2	3	2	4	4	4	5	5	4	4	4	4	4	4	3	3	4	4	4	1	2	6	2	2	4	4	1	3
4	1	4	3	1	2	1	2	3	1	4	2	4	2	4	2	2	2	3	3	4	1	2	3	2	1	4	4	4	3	3	2	4	2	3	4	3	3	3	3	3	3	3	3	2	1	4	2	1	4
1	3	2	4	3	4	3	3	3	4	4	3	3	3	4	4	4	3	3	3	3	3	3	3	3	5	5	5	5	5	5	5	1	5	5	5	5	1	5	5	5	5	2	4	1	2	3	3	1	6
3	3	2	5	1	2	3	3	3	3	3	4	3	3	3	2	3	3	3	4	4	3	3	3	3	3	3	3	2	3	4	4	3	3	3	2	3	3	3	3	3	3	1	4	2	2	3	3	3	6
3	3	3	4	4	3	4	2	3	4	5	5	5	5	5	3	2	5	3	5	4	3	4	3	2	4	5	4	5	5	3	5	3	4	5	3	4	3	4	4	4	7	2	2	2	2	3	2	3	5
2	3	3	5	4	5	5	5	4	4	4	4	3	5	5	4	5	5	4	5	4	4	2	3	4	4	3	3	3	5	1	5	1	5	5	4	4	4	3	4	4	1	1	1	1	2	4	2	1	3
3	3	4	5	5	5	5	5	5	5	5	5	5	5	5	5	5	1	1	1	1	1	1	1	1	5	5	5	5	5	5	5	2	2	2	1	1	5	5	5	2	1	5	5	2	2	4	2	3	6
4	3	4	4	4	5	4	5	3	4	4	4	3	4	4	3	3	2	1	4	4	2	2	3	2	5	5	5	5	4	3	5	5	3	3	3	2	2	1	2	2	5	2	2	2	1	4	3	1	5
2	2	2	4	3	4	3	3	2	2	4	3	2	3	4	3	3	4	2	2	4	3	3	2	3	4	4	4	4	4	2	2	3	3	3	3	4	4	3	3	4	8	1	2	1	1	3	3	1	5
3	2	2	4	4	4	4	3	3	3	3	3	2	4	2	4	4	3	3	4	4	3	3	3	3	4	3	3	3	4	2	3	2	3	4	4	4	4	4	3	4	5	2	4	1	2	3	2	3	6
3	3	4	5	4	4	3	3	2	3	4	4	5	4	4	5	5	4	4	4	2	4	2	3	1	5	4	3	4	4	3	3	5	2	3	2	3	4	5	4	3	1	1	2	2	1	4	3	1	4
2	3	3	3	3	2	2	2	3	3	4	4	4	2	4	2	4	5	2	2	2	3	4	5	5	4	4	4	4	5	4	4	5	1	2	3	4	2	3	2	4	3	2	2	2	2	3	2	1	5
1	3	2	3	3	2	2	2	2	2	4	4	2	3	4	4	3	5	5	5	4	5	5	5	3	4	3	3	3	5	4	4	1	5	5	4	5	3	4	4	4	3	2	6	2	2	4	2	1	5
5	3	3	5	5	5	4	4	5	5	5	5	2	3	5	5	3	4	3	5	3	4	3	3	3	5	3	3	5	5	2	2	4	2	5	3	5	5	5	5	4	1	1	23	2	2	3	1	3	6
4	4	3	4	5	5	4	5	5	4	5	5	5	5	5	5	3	4	2	1	3	2	2	2	2	3	3	5	3	4	4	2	1	5	5	4	4	3	5	2	4	1	1	5	2	2	4	2	1	6
3	3	1	4	3	5	3	1	1	2	2	1	1	3	3	4	4	4	3	3	3	3	4	2	4	5	3	5	5	5	4	5	4	5	5	5	5	5	5	5	5	4	2	2	2	2	1	4	1	5
2	2	2	4	4	4	4	4	4	4	5	5	4	4	1	3	3	4	3	4	5	4	4	4	2	5	5	5	5	5	1	1	1	5	5	5	5	1	1	1	5	1	1	22	2	2	3	2	3	6
2	3	2	4	4	5	4	5	4	5	5	5	4	4	3	4	4	2	3	2	2	2	2	2	2	5	5	5	5	4	4	4	3	3	5	5	5	5	4	4	4	1	1	5	2	1	3	2	1	6
4	3	1	5	5	5	5	5	4	5	4	5	4	5	5	4	4	2	3	3	4	3	3	3	3	5	5	5	4	4	4	3	2	5	5	5	5	5	5	4	4	1	1	4	1	1	3	3	1	6
3	4	1	4	4	3	3	4	4	2	2	4	3	5	5	5	5	4	2	4	4	4	3	3	3	5	5	5	5	5	5	5	2	5	5	1	5	4	5	4	5	3	1	3	1	1	3	0	1	5
3	2	2	3	4	4	4	3	3	4	4	3	3	4	4	4	4	3	4	5	5	4	2	2	3	5	4	4	5	5	3	4	1	3	3	4	5	4	5	3	5	1	1	3	2	2	3	3	1	5
3	3	2	4	4	4	3	3	4	3	3	3	3	4	3	4	3	2	4	3	4	3	3	3	3	2	3	3	5	2	1	2	2	5	5	3	4	3	3	2	4	5	2	6	2	2	3	0	3	6
1	3	2	4	4	4	4	4	4	4	3	3	3	5	4	3	4	4	2	4	5	3	3	4	3	4	4	5	5	5	5	5	4	2	2	3	3	2	2	1	2	1	1	5	2	1	3	2	1	5
3	2	2	4	4	1	4	4	4	4	4	4	2	4	4	4	4	3	3	3	2	3	3	3	3	4	5	4	5	4	5	5	2	5	4	3	5	5	4	4	5	5	6	3	1	2	3	1	1	5
1	3	2	5	5	4	4	4	5	5	4	4	4	4	4	5	3	3	1	1	1	2	2	2	2	4	4	3	3	4	4	4	5	4	4	5	5	5	5	5	2	3	3	3	1	2	3	1	1	5
3	3	2	4	4	4	3	4	4	4	4	4	3	4	3	5	5	4	4	5	4	3	3	2	3	4	3	4	3	4	2	2	2	3	3	3	3	4	3	3	4	5	2	6	2	2	4	2	1	6
5	3	2	5	5	5	5	4	3	4	3	4	3	5	4	4	4	4	3	4	2	3	3	3	3	5	5	4	5	4	3	3	1	5	5	4	4	3	5	3	5	1	1	3	1	2	3	1	1	5
2	3	1	3	3	3	4	4	4	4	5	4	3	4	2	3	3	4	2	2	2	2	3	2	2	4	5	5	5	5	3	4	4	4	4	3	4	3	4	4	4	3	2	6	2	2	3	1	1	6
4	3	3	4	5	4	5	3	5	5	5	5	5	5	1	5	5	2	2	4	1	2	5	5	2	5	4	5	5	3	2	5	2	3	4	5	4	4	4	3	4	1	1	3	2	2	3	2	1	4
1	2	1	5	4	4	4	3	4	3	3	3	4	3	3	5	5	4	2	3	4	3	3	3	3	4	4	4	4	4	3	3	2	4	4	5	5	5	4	2	5	4	6	1	2	2	3	1	1	4
4	3	1	5	4	5	5	5	5	5	5	3	3	4	5	5	5	2	5	4	4	3	2	2	2	5	1	5	5	5	5	5	1	1	1	1	5	5	5	5	5	7	6	1	1	1	2	1	1	4
1	3	3	5	4	5	4	4	4	4	4	4	4	3	3	5	5	4	1	4	4	2	3	4	2	4	4	3	4	4	2	5	2	3	4	4	4	5	5	3	4	2	2	2	1	2	3	2	1	4
1	2	2	3	3	3	3	3	2	2	3	3	2	3	4	3	3	3	3	4	4	3	4	4	3	5	5	4	5	5	4	2	2	4	4	5	5	5	5	4	5	4	3	2	1	1	3	2	1	4
3	3	3	4	4	4	3	3	4	4	4	4	4	4	4	4	4	4	2	4	4	2	2	2	2	4	4	4	4	5	3	4	2	3	4	3	4	2	4	4	4	8	1	3	1	2	4	1	3	5
4	3	1	4	4	3	3	3	4	4	4	4	3	4	4	4	4	4	2	5	4	4	4	4	3	2	3	2	2	2	3	3	5	4	4	3	4	5	4	4	4	4	1	6	2	2	4	2	3	6
1	6	1	5	5	5	5	4	4	5	4	4	2	4	4	5	4	4	2	2	2	2	2	2	2	5	5	5	5	5	5	5	1	5	5	1	5	5	5	5	5	1	1	1	1	1	3	1	1	4
2	6	1	5	4	5	4	4	4	5	5	4	4	4	4	4	5	4	5	5	3	2	2	3	3	2	2	2	2	2	2	5	5	5	5	4	4	5	2	5	4	1	1	1	1	1	2	1	1	4
3	3	4	5	5	5	4	4	5	4	5	5	2	5	4	5	5	3	1	2	2	1	1	1	1	5	5	4	5	5	1	5	1	5	5	1	5	1	1	2	5	5	2	6	2	2	3	3	1	6
4	3	2	4	4	4	4	4	4	4	4	4	4	4	2	4	4	2	2	3	3	3	2	3	3	4	4	4	5	4	2	3	2	4	5	3	4	3	2	2	3	1	1	3	1	2	3	1	3	5
5	6	1	5	5	5	5	5	5	5	5	3	3	5	5	5	5	2	1	2	3	3	2	2	2	5	5	5	5	3	3	2	1	5	5	3	3	5	5	5	5	1	2	1	1	2	1	1	3	4
2	1	2	5	2	3	4	3	2	3	2	4	4	3	4	1	4	4	2	3	4	2	4	2	5	2	4	4	2	2	3	4	2	3	5	3	2	3	3	3	2	3	3	5	2	2	4	4	1	6
3	4	2	4	5	4	3	3	4	4	4	5	5	4	4	4	4	3	3	4	4	3	2	3	2	4	4	4	5	4	3	4	2	3	3	2	4	2	2	2	4	4	1	2	1	2	3	1	1	6
1	1	2	2	3	3	3	3	3	3	4	3	3	3	3	2	3	3	3	3	3	3	3	3	3	5	5	5	3	4	4	4	4	4	4	4	4	4	3	4	4	4	5	6	2	2	3	1	3	6
3	3	3	4	4	4	3	3	4	4	4	4	5	4	3	3	3	4	2	3	5	3	2	2	2	5	4	5	4	4	2	3	2	5	5	3	5	4	4	3	5	1	1	1	2	1	5	1	1	4
4	3	2	4	4	4	4	4	4	4	4	4	4	4	4	5	5	4	3	4	4	2	3	4	3	3	4	3	3	3	4	5	5	2	3	4	3	5	5	5	5	1	2	6	1	2	3	2	1	6
3	3	3	4	4	4	3	4	4	3	4	5	5	5	4	5	5	3	2	4	4	3	2	2	2	4	2	4	2	5	3	4	1	4	4	4	4	5	5	5	5	7	2	6	2	2	3	2	3	6
3	3	2	4	5	3	3	3	4	4	4	4	3	5	2	5	4	4	1	4	4	1	1	2	2	4	4	4	5	5	3	4	4	2	3	3	4	5	5	5	5	5	2	2	2	2	3	1	3	6
3	3	1	5	5	5	5	5	4	4	5	4	4	4	4	4	4	3	2	3	4	2	3	2	2	5	5	5	4	4	4	4	1	4	4	5	5	5	5	5	5	5	4	2	1	2	3	1	1	6
3	3	3	3	3	4	4	3	3	3	4	4	3	4	3	5	4	3	3	4	5	3	3	2	3	4	4	3	4	4	3	4	3	4	3	3	3	3	4	4	4	5	2	6	2	2	3	1	1	6
1	1	1	1	1	2	2	2	2	2	2	2	2	2	2	2	3	3	3	5	5	5	5	5	4	5	5	5	5	5	2	3	3	3	3	3	3	4	3	3	5	3	1	6	1	1	3	1	1	6
3	3	2	4	4	4	3	3	4	4	5	4	4	4	3	5	4	3	3	2	4	2	2	3	2	4	4	4	5	3	2	3	1	4	4	5	5	5	5	5	5	5	2	4	2	2	4	2	1	6
4	2	2	5	5	3	3	3	2	2	5	4	4	3	3	5	5	4	1	4	2	2	3	3	2	4	3	3	4	5	3	5	2	5	5	4	5	2	1	1	4	5	4	2	1	2	4	1	3	6
3	4	3	5	5	5	5	5	5	5	4	4	3	3	2	5	4	4	4	3	5	2	3	4	5	5	5	5	4	3	3	2	1	4	3	2	2	3	2	2	3	5	1	2	2	2	4	1	1	6
4	3	3	5	4	5	4	2	2	3	3	4	4	5	4	5	5	4	3	5	2	2	4	3	3	5	5	5	5	5	4	3	3	3	3	2	4	4	5	3	4	1	2	5	2	2	5	3	3	6
2	6	4	3	3	2	2	1	4	4	5	4	5	4	3	3	3	2	2	1	3	2	1	1	2	5	5	5	5	4	4	5	3	3	3	2	4	3	3	2	2	1	1	5	2	2	4	3	1	6
4	3	2	5	4	4	4	4	4	4	4	4	4	4	1	5	5	2	2	2	2	2	2	2	2	2	1	5	4	1	1	1	1	1	1	1	1	1	1	1	1	1	1	5	2	2	4	3	1	6
5	3	3	4	4	3	3	3	4	4	4	4	4	3	4	5	3	4	2	4	4	3	3	3	3	5	5	5	5	5	4	2	5	2	2	5	4	4	5	4	3	4	2	6	2	2	4	2	3	6
2	3	2	2	2	2	2	2	4	3	3	3	4	2	2	4	4	5	5	5	2	4	4	4	3	4	4	4	4	4	2	3	3	2	2	4	4	4	4	4	3	8	2	2	2	2	3	2	3	6
3	3	3	4	4	5	3	3	4	4	4	4	4	4	4	4	4	4	4	4	3	2	3	3	3	5	5	5	5	4	3	3	3	3	3	5	5	3	5	3	5	1	2	2	2	2	4	2	3	6
2	1	2	3	3	2	4	4	2	4	2	4	4	4	3	3	4	3	4	3	5	4	3	4	3	4	5	5	5	4	5	4	5	4	5	4	4	5	2	3	3	3	2	6	1	1	4	1	3	6
2	3	4	4	4	5	5	4	4	4	4	4	4	3	3	4	3	3	2	3	2	2	3	2	2	5	3	4	5	5	3	3	4	4	5	4	5	4	4	4	5	8	2	1	1	2	3	2	3	4
4	2	1	4	4	5	3	2	2	2	4	5	4	3	3	4	5	3	1	3	2	1	2	4	3	4	4	4	5	4	3	3	2	3	4	4	5	3	1	3	5	8	1	2	1	2	4	3	3	6
Mahsahajilou@yahoo.com	28	2	125000000	1	20293900	170	3699963000	3699.963	4	2	1	4	4	5	3	2	2	2	4	5	4	3	3	4	5	3	1	3	2	1	2	4	3	4	4	4	5	4	3	3	2	3	4	5	3	1	3	5	8
4	3	4	5	5	5	4	3	4	4	4	4	4	5	3	5	5	2	3	4	3	3	2	4	3	2	4	3	4	5	2	2	3	2	3	3	4	3	2	2	4	1	2	2	1	2	3	2	3	5
3	2	3	3	3	4	2	2	4	3	3	3	3	2	2	4	3	3	4	4	3	3	3	4	3	2	4	3	4	4	3	3	3	3	3	4	4	3	3	4	4	5	2	6	2	2	2	4	1	6
4	3	4	4	4	4	3	4	3	4	5	5	4	4	2	5	4	4	1	4	2	2	2	4	2	5	4	4	3	3	2	3	2	4	4	4	4	4	4	3	3	4	2	2	2	1	4	2	3	6
3	3	2	5	5	5	5	5	3	4	5	4	4	5	4	5	5	2	2	2	3	1	1	1	1	5	5	5	5	5	4	3	4	3	5	4	5	4	3	3	4	1	2	22	2	2	2	4	1	5
4	3	3	4	4	4	4	2	4	4	4	4	4	4	4	4	4	2	2	2	2	2	2	2	2	4	4	4	4	5	4	5	4	3	3	4	3	4	4	3	3	5	2	3	2	2	3	2	3	5
3	3	3	4	4	3	3	3	4	4	4	4	2	4	4	4	4	2	2	2	2	2	2	2	2	5	5	4	3	4	4	3	3	5	5	3	4	5	4	4	4	5	2	6	2	2	4	2	1	6
4	3	2	4	4	4	4	4	3	4	4	2	2	3	3	4	3	4	2	4	4	3	3	4	3	5	5	5	5	4	2	4	2	4	4	2	4	4	4	4	4	1	2	23	2	2	3	3	3	6
1	6	1	5	5	5	3	2	4	4	3	3	2	4	2	4	4	4	3	5	3	4	3	3	4	5	5	5	5	5	4	5	5	2	3	5	5	4	3	1	5	8	2	23	1	2	2	3	1	6
3	3	2	4	4	4	4	4	3	4	4	3	3	4	3	4	4	4	2	4	3	3	2	4	2	1	3	4	5	4	3	4	4	4	4	3	3	2	2	2	4	4	2	2	1	2	3	2	3	6
4	3	3	4	4	4	3	4	2	2	4	4	4	4	3	4	4	2	2	5	4	4	3	3	2	5	4	4	4	4	5	5	3	2	2	2	3	4	2	3	4	3	1	5	1	2	3	2	1	6
2	2	2	5	5	4	3	3	2	2	4	4	4	4	3	3	3	5	2	5	5	4	4	4	4	4	4	4	5	4	1	5	1	3	5	5	5	2	3	3	4	1	2	4	1	2	2	3	3	6
3	1	1	3	1	2	1	4	5	3	1	3	2	1	4	2	5	3	4	5	4	3	3	4	2	5	4	4	5	5	4	4	3	4	4	2	2	2	3	4	4	5	3	22	2	1	4	2	3	6
3	4	2	3	4	4	3	3	4	4	4	4	4	4	4	4	4	3	2	2	2	2	2	4	2	5	5	5	5	5	5	5	4	3	4	3	4	4	4	4	4	8	2	2	2	2	3	3	1	6
4	3	2	4	4	4	3	3	4	4	4	4	4	3	4	4	3	3	2	3	3	2	2	2	2	4	4	4	4	4	3	3	2	3	3	3	4	4	3	3	4	1	1	3	2	2	3	3	3	5
3	6	3	5	5	5	4	4	3	3	5	5	4	3	3	5	4	3	3	2	4	2	1	3	2	5	4	4	5	5	3	3	2	4	4	5	5	2	3	2	4	1	4	1	1	2	4	1	1	5
1	1	2	2	3	2	2	2	4	4	4	4	4	2	3	5	5	5	5	5	5	5	5	5	5	3	2	3	2	2	1	4	1	2	3	4	4	5	3	4	4	1	1	1	2	2	3	3	3	5
4	3	1	5	5	5	5	5	5	5	5	5	3	5	5	5	5	3	3	3	3	2	2	3	3	5	5	5	5	5	5	4	4	4	4	3	5	5	4	5	4	3	2	1	1	2	2	1	1	5
3	2	2	3	4	2	3	3	4	4	4	4	3	3	4	3	3	4	2	2	2	2	2	4	2	2	4	4	4	4	3	4	4	3	4	3	3	2	2	3	3	5	2	1	1	2	3	2	3	5
1	1	2	3	3	4	3	3	3	4	4	3	3	4	4	3	4	3	3	4	3	3	3	3	3	3	3	3	4	4	4	4	4	2	3	1	3	2	2	2	2	4	2	1	1	2	4	2	1	5
1	3	4	4	4	3	2	2	2	2	5	1	1	2	2	4	4	4	2	4	2	2	3	4	4	4	4	5	4	5	4	4	2	4	4	5	4	1	2	3	4	3	4	2	2	2	3	3	3	5
2	3	3	5	4	4	4	4	3	2	4	4	4	5	5	5	5	3	4	2	2	2	1	2	2	5	5	5	5	5	3	4	2	4	5	5	5	5	5	5	5	1	2	2	2	1	3	3	1	5
1	2	1	4	4	4	4	4	2	3	5	4	3	4	2	4	4	4	2	4	3	2	2	3	2	5	4	4	3	4	5	5	5	4	4	2	2	3	2	4	3	5	1	1	2	2	3	2	1	5
3	6	4	4	4	4	4	4	4	5	5	5	5	4	4	5	5	3	2	2	3	2	2	3	2	5	5	5	4	5	3	4	4	4	4	2	3	5	5	4	4	7	2	2	2	2	4	3	1	6
5	3	1	5	5	5	5	5	4	3	4	4	2	4	5	5	5	4	4	5	4	4	4	4	3	5	4	4	4	3	4	3	2	4	5	2	5	4	5	3	3	3	3	3	1	1	2	1	1	6
1	2	1	4	4	4	3	3	4	4	4	5	2	5	1	3	3	5	3	5	4	4	5	3	4	1	5	5	5	5	1	5	1	5	3	5	5	5	5	5	5	4	4	1	1	2	2	3	1	5
2	2	1	4	4	2	2	2	2	2	4	2	2	4	4	3	3	4	3	4	3	3	3	5	3	4	3	3	3	3	2	2	2	3	2	4	4	3	4	4	4	4	2	3	2	2	3	2	1	6
4	3	3	4	4	4	3	3	4	3	4	4	4	4	4	4	5	4	3	5	4	4	3	3	2	4	4	4	3	3	2	3	1	4	4	3	3	5	4	4	3	1	2	5	2	2	3	4	3	5
4	3	3	4	4	4	4	3	4	5	5	4	3	4	4	5	4	3	3	3	2	3	2	2	2	4	4	3	4	3	3	4	3	4	4	4	4	4	3	3	4	5	1	2	2	2	4	2	1	6
2	4	2	4	4	4	4	4	3	3	3	2	2	4	4	4	4	4	4	4	3	3	3	3	3	3	3	3	3	4	4	4	4	2	2	2	2	5	4	3	3	1	2	2	2	2	4	2	1	6
3	3	2	4	4	4	4	4	4	4	4	4	4	4	3	4	4	3	2	3	3	3	2	2	2	4	3	4	4	4	4	4	3	3	2	4	4	3	1	2	3	3	2	3	1	2	2	2	3	6
2	3	2	2	3	2	2	3	2	2	4	2	2	2	2	3	3	5	4	3	3	2	2	4	3	4	3	3	4	2	1	2	1	4	4	4	4	2	2	3	4	1	4	3	2	2	3	2	1	6
3	3	3	3	3	4	3	4	3	4	3	3	3	4	4	3	3	4	3	3	4	3	3	3	2	5	5	5	5	5	5	5	2	4	4	3	3	5	4	5	4	7	2	2	2	2	4	4	1	6
3	3	3	4	4	4	3	4	4	4	5	4	4	4	3	5	4	2	2	2	2	1	1	1	1	4	4	3	4	5	3	3	2	4	4	3	4	3	2	2	4	1	2	3	1	2	3	3	3	5
2	3	3	4	4	4	3	2	4	4	4	4	4	3	3	4	4	2	2	2	3	2	2	4	3	4	4	4	4	5	4	4	5	3	4	4	3	4	4	3	4	1	2	6	2	2	3	3	1	6
4	3	3	4	4	4	2	4	2	3	4	4	4	4	2	5	5	4	1	4	4	2	2	4	2	4	4	4	4	5	3	3	3	4	4	4	3	4	4	4	4	1	2	3	1	2	4	2	3	6
2	2	4	4	3	4	3	2	3	3	4	4	4	3	3	3	2	5	4	5	2	4	4	4	3	4	4	4	3	4	3	4	2	4	4	3	4	4	4	3	4	1	1	3	2	2	4	4	1	6
1	6	1	4	3	4	4	3	2	3	5	3	3	4	3	4	4	4	3	3	2	3	3	4	3	5	5	5	4	4	5	5	2	4	3	2	2	4	5	5	5	8	1	4	2	1	5	3	1	6
4	4	1	5	5	5	5	5	4	4	5	3	3	4	5	5	4	3	2	3	4	3	4	2	2	5	5	5	5	4	3	4	3	5	5	5	5	3	4	5	5	5	2	3	1	2	4	3	1	6
4	2	3	5	5	5	4	3	4	3	5	4	2	4	3	5	5	4	2	3	4	2	2	3	2	3	3	4	4	4	1	3	2	4	5	5	5	2	2	1	4	1	2	3	1	2	3	3	1	6
4	5	3	4	4	4	4	4	2	2	2	2	2	4	4	4	2	4	2	4	2	3	3	3	3	5	3	4	3	3	3	3	3	4	3	3	3	3	3	3	3	4	4	1	2	2	3	1	1	6
2	6	1	5	4	4	5	5	5	4	4	5	4	5	3	5	5	2	3	3	1	3	3	3	2	5	5	5	5	5	5	5	3	5	5	5	5	5	5	5	5	8	4	1	1	2	3	1	1	6
1	6	1	5	5	5	5	5	4	4	5	5	5	5	5	5	5	3	2	5	3	2	2	2	3	5	3	3	3	3	3	3	1	5	5	3	5	5	5	5	5	1	2	1	1	2	3	1	3	6
4	3	3	4	4	5	3	4	3	4	4	4	4	4	4	5	4	3	2	2	4	3	2	3	2	4	4	4	4	4	3	4	3	3	3	3	3	3	2	2	3	5	4	1	1	2	4	2	1	6
4	3	2	5	4	5	3	4	3	4	4	3	4	5	3	5	5	4	2	4	5	3	4	4	2	5	4	5	5	5	3	5	3	5	4	3	5	1	3	3	2	4	2	1	1	2	2	2	3	6
4	4	1	5	4	4	4	2	4	3	4	3	3	3	4	5	3	4	2	3	4	3	2	3	2	5	3	4	5	3	1	5	3	4	4	5	5	5	5	5	5	4	2	1	1	2	3	2	3	6
4	2	1	5	5	5	5	5	5	5	5	4	3	5	5	3	3	5	4	5	1	3	3	3	1	5	5	5	5	5	5	5	1	5	3	3	3	3	1	1	1	1	2	1	2	2	4	2	3	6
4	4	3	4	4	3	3	3	3	4	5	5	4	3	3	5	4	4	2	4	2	3	3	4	2	5	4	4	5	5	4	4	4	4	4	1	4	3	4	4	3	1	1	1	2	2	3	2	1	6
1	4	2	3	4	4	3	4	4	3	5	5	3	3	3	4	4	2	2	3	3	2	2	3	3	4	3	3	4	4	1	2	2	3	4	4	3	4	2	4	3	1	2	1	1	2	4	3	1	6
4	3	2	4	4	4	4	4	4	4	4	4	3	4	4	4	4	3	2	3	2	1	3	2	2	4	3	4	3	4	4	3	2	4	4	4	4	3	2	3	4	1	2	1	1	2	2	2	3	6
4	5	4	5	5	5	5	4	3	3	4	2	3	3	3	5	4	4	4	2	3	2	4	3	2	5	4	4	5	5	5	4	5	3	4	3	3	4	4	4	2	5	2	1	2	2	4	2	1	6
4	3	1	5	4	5	5	5	4	4	5	5	5	5	4	5	4	4	1	4	5	3	3	2	2	4	4	4	5	5	2	4	3	3	5	4	3	3	2	3	4	8	2	3	1	2	3	3	1	6
3	2	3	5	4	5	3	3	4	4	4	4	3	4	4	4	4	2	2	4	3	3	3	3	2	3	3	4	3	4	3	4	1	4	5	5	5	4	3	5	5	1	4	1	2	2	5	4	3	6
Hossein.hv2014@gmail.com	25	3	275000000	1	30218000	170	5962060000	5962.06	3	2	3	5	4	5	3	3	4	4	4	4	3	4	4	4	4	2	2	4	3	3	3	3	2	3	3	4	3	4	3	4	1	4	5	5	4	3	5	5	1
1	2	1	5	5	5	5	3	3	4	4	2	3	4	4	3	4	5	4	4	2	3	4	5	3	1	5	5	2	2	4	4	3	3	3	3	3	3	1	3	4	4	4	4	2	1	5	4	1	6
3	5	3	4	4	4	4	4	3	3	4	3	3	4	4	5	5	3	2	4	2	2	3	3	3	3	4	4	3	4	4	4	3	4	4	4	5	5	5	3	5	1	2	1	1	2	3	2	3	6
4	3	4	5	5	5	4	3	4	4	5	4	4	5	5	5	5	3	1	4	4	1	2	3	1	5	4	4	5	3	3	3	2	3	4	2	4	2	4	2	5	3	2	1	1	2	3	3	3	6
2	2	2	3	3	3	3	3	3	3	3	2	2	2	2	2	3	5	4	4	4	5	5	5	4	3	3	3	3	3	4	4	3	3	2	3	3	3	3	3	3	3	2	1	2	2	3	4	1	6
2	2	3	4	3	4	3	4	3	4	4	3	4	4	3	4	4	4	3	5	4	3	3	4	3	5	5	5	5	5	3	5	3	5	5	5	5	5	5	5	5	1	2	1	1	2	3	4	1	6
1	3	1	5	5	3	3	2	2	2	4	4	4	3	3	4	4	4	2	5	4	4	4	5	3	5	3	5	5	1	5	5	3	3	3	3	3	3	1	5	3	7	2	1	2	2	5	4	3	6
2	6	1	4	4	4	3	4	4	4	4	4	4	4	4	5	5	2	2	3	3	3	3	3	2	5	5	5	5	5	3	3	2	4	4	4	4	4	3	2	4	8	2	1	1	2	4	3	3	6
1	3	4	4	4	5	4	3	5	5	5	5	5	5	4	5	4	5	2	4	5	3	2	2	2	4	4	4	4	3	3	5	2	2	2	2	3	3	4	3	4	1	2	3	2	2	3	4	3	6
[truncated: 2 more columns]
