# Supplementary material for: Examining the effect of moderating variables on autonomous public van acceptance model (APVAM)
Source: PLoS One. 2023 Aug 11;18(8):e0290030. doi: 10.1371/journal.pone.0290030 (PMC10420362; doi:10.1371/journal.pone.0290030)
Supplement: S2 File — SmartPLS software version 3 or higher is required to view the codes. (ZIP) [file pone.0290030.s002.zip › Copy of 99-02-27 Public SEM (2)- with missing data/98-10-20 public (All data) 222 .txt.aggregated]

<dataInformation numberOfIndicators="52" numberOfCases="834" numberOfMissingValues="1363">
   <indicatorInformation index="0" name="AvUse.p" mean="1.1355967347878788E7" kurtosis="825.0000000000005" skewNess="28.722813232690157" median="3.0" standardDeviation="3.259775034698277E8" numberOfRecords="834" numberOfMissingValues="0" lowestValue="1.0" highestValue="9.368670657E9" numberOfStrings="9">
      <string>Abdolahyali88@gmail.com</string>
      <string>Mahdi2009vip@gmail.com</string>
      <string>s.eliyasi72@gmail.com</string>
      <string>1.0</string>
      <string>9.368670657E9</string>
      <string>2.0</string>
      <string>3.0</string>
      <string>Hossein.hv2014@gmail.com</string>
      <string>4.0</string>
      <string>??????</string>
      <string>5.0</string>
      <string>Farzane_moghadamm@Gmail. Com</string>
      <string>ak.ahmadreza@gmail.com</string>
      <string>??? ????? ?????? ???? ???? ???? ?? ??? ??? ??? ???.</string>
      <string>Mahsahajilou@yahoo.com</string>
      <errors class="java.util.ArrayList">
         <string>Can&apos;t read &apos;??????&apos; on line 79.</string>
         <string>Can&apos;t read &apos;Mahdi2009vip@gmail.com&apos; on line 153.</string>
         <string>Can&apos;t read &apos;ak.ahmadreza@gmail.com&apos; on line 187.</string>
         <string>Can&apos;t read &apos;Abdolahyali88@gmail.com&apos; on line 196.</string>
         <string>Can&apos;t read &apos;??? ????? ?????? ???? ???? ???? ?? ??? ??? ??? ???.&apos; on line 234.</string>
         <string>Can&apos;t read &apos;Farzane_moghadamm@Gmail. Com&apos; on line 239.</string>
         <string>Can&apos;t read &apos;s.eliyasi72@gmail.com&apos; on line 332.</string>
         <string>Can&apos;t read &apos;Mahsahajilou@yahoo.com&apos; on line 773.</string>
         <string>Can&apos;t read &apos;Hossein.hv2014@gmail.com&apos; on line 826.</string>
      </errors>
   </indicatorInformation>
   <indicatorInformation index="1" name="AvWTP.p" mean="3.212048192771084" kurtosis="75.53139841843893" skewNess="7.486202914126119" median="3.0" standardDeviation="2.2416322361205476" numberOfRecords="834" numberOfMissingValues="4" lowestValue="1.0" highestValue="31.0" numberOfStrings="0">
      <string>25.0</string>
      <string>1.0</string>
      <string>2.0</string>
      <string>23.0</string>
      <string>3.0</string>
      <string>22.0</string>
      <string>4.0</string>
      <string>5.0</string>
      <string>31.0</string>
      <string>6.0</string>
      <string>28.0</string>
      <errors class="java.util.ArrayList"/>
   </indicatorInformation>
   <indicatorInformation index="2" name="AvFamiliarity.p" mean="2.3051558752997603" kurtosis="-1.072575602686187" skewNess="0.07774686166149651" median="2.0" standardDeviation="0.9876866789133543" numberOfRecords="834" numberOfMissingValues="0" lowestValue="0.0" highestValue="4.0" numberOfStrings="0">
      <string>0.0</string>
      <string>1.0</string>
      <string>2.0</string>
      <string>3.0</string>
      <string>4.0</string>
      <string>1.5</string>
      <errors class="java.util.ArrayList"/>
   </indicatorInformation>
   <indicatorInformation index="3" name="BI1.p" mean="1049164.7697841728" kurtosis="307.4221321958329" skewNess="16.11035015259771" median="4.0" standardDeviation="1.2470924325232249E7" numberOfRecords="834" numberOfMissingValues="0" lowestValue="0.0" highestValue="2.75E8" numberOfStrings="0">
      <string>0.0</string>
      <string>1.0</string>
      <string>2.0</string>
      <string>3.0</string>
      <string>4.0</string>
      <string>5.0</string>
      <string>2.75E8</string>
      <string>7.5E7</string>
      <string>2.5E7</string>
      <string>1.25E8</string>
      <errors class="java.util.ArrayList"/>
   </indicatorInformation>
   <indicatorInformation index="4" name="BI2.p" mean="3.9717026378896882" kurtosis="2.1586534223254525" skewNess="-1.1454921934544506" median="4.0" standardDeviation="0.8761509609079182" numberOfRecords="834" numberOfMissingValues="0" lowestValue="0.2" highestValue="5.0" numberOfStrings="0">
      <string>1.0</string>
      <string>2.0</string>
      <string>0.2</string>
      <string>3.0</string>
      <string>4.0</string>
      <string>5.0</string>
      <errors class="java.util.ArrayList"/>
   </indicatorInformation>
   <indicatorInformation index="5" name="PUseFul1.p" mean="201990.2964763062" kurtosis="123.5405802841597" skewNess="10.62444099645328" median="4.0" standardDeviation="1929891.7026354456" numberOfRecords="834" numberOfMissingValues="11" lowestValue="1.0" highestValue="3.0218E7" numberOfStrings="0">
      <string>1.0</string>
      <string>2.0</string>
      <string>1.38827E7</string>
      <string>3.0</string>
      <string>1.91718E7</string>
      <string>4.0</string>
      <string>5.0</string>
      <string>1.42428E7</string>
      <string>1.0117E7</string>
      <string>3.0218E7</string>
      <string>9529000.0</string>
      <string>2.02939E7</string>
      <errors class="java.util.ArrayList"/>
   </indicatorInformation>
   <indicatorInformation index="6" name="PUseFul2.p" mean="4.85176184690158" kurtosis="136.5045353602811" skewNess="11.220323371008995" median="4.0" standardDeviation="12.126906656734214" numberOfRecords="834" numberOfMissingValues="11" lowestValue="1.0" highestValue="170.0" numberOfStrings="0">
      <string>170.0</string>
      <string>70.0</string>
      <string>1.0</string>
      <string>90.0</string>
      <string>2.0</string>
      <string>3.0</string>
      <string>50.0</string>
      <string>4.0</string>
      <string>5.0</string>
      <errors class="java.util.ArrayList"/>
   </indicatorInformation>
   <indicatorInformation index="7" name="PUseFul3.p" mean="2.0938219472660996E7" kurtosis="355.6312269782994" skewNess="17.742304524638357" median="4.0" standardDeviation="2.6501895468645278E8" numberOfRecords="834" numberOfMissingValues="11" lowestValue="1.0" highestValue="5.96206E9" numberOfStrings="0">
      <string>7.8714E8</string>
      <string>2.873886E8</string>
      <string>5.3085E8</string>
      <string>1.356852E9</string>
      <string>7.268412E8</string>
      <string>9.96996E8</string>
      <string>1.0</string>
      <string>2.0</string>
      <string>3.0</string>
      <string>4.0</string>
      <string>5.0</string>
      <string>9.8261E8</string>
      <string>5.96206E9</string>
      <string>1.901451E9</string>
      <string>3.699963E9</string>
      <errors class="java.util.ArrayList"/>
   </indicatorInformation>
   <indicatorInformation index="8" name="PEaseUse1.p" mean="24.44732904009721" kurtosis="356.1794099986512" skewNess="17.75810485465906" median="4.0" standardDeviation="264.743526143519" numberOfRecords="834" numberOfMissingValues="11" lowestValue="1.0" highestValue="5962.06" numberOfStrings="0">
      <string>3699.963</string>
      <string>982.61</string>
      <string>1901.451</string>
      <string>996.996</string>
      <string>5962.06</string>
      <string>530.85</string>
      <string>726.8412</string>
      <string>287.3886</string>
      <string>787.14</string>
      <string>1.0</string>
      <string>2.0</string>
      <string>3.0</string>
      <string>4.0</string>
      <string>5.0</string>
      <string>1356.852</string>
      <errors class="java.util.ArrayList"/>
   </indicatorInformation>
   <indicatorInformation index="9" name="PEaseUse2.p" mean="3.6330498177399755" kurtosis="-0.1438421980369009" skewNess="-0.49487173338851365" median="4.0" standardDeviation="0.9177479468756651" numberOfRecords="834" numberOfMissingValues="11" lowestValue="1.0" highestValue="5.0" numberOfStrings="0">
      <string>1.0</string>
      <string>2.0</string>
      <string>3.0</string>
      <string>4.0</string>
      <string>5.0</string>
      <errors class="java.util.ArrayList"/>
   </indicatorInformation>
   <indicatorInformation index="10" name="PEaseUse3.p" mean="4.126984126984127" kurtosis="1.3977601568862648" skewNess="-0.9668531014457743" median="4.0" standardDeviation="0.786635663070722" numberOfRecords="834" numberOfMissingValues="15" lowestValue="1.0" highestValue="5.0" numberOfStrings="0">
      <string>1.0</string>
      <string>2.0</string>
      <string>3.0</string>
      <string>4.0</string>
      <string>5.0</string>
      <errors class="java.util.ArrayList"/>
   </indicatorInformation>
   <indicatorInformation index="11" name="FC1.p" mean="3.855921855921856" kurtosis="0.5331698976507631" skewNess="-0.821286848876742" median="4.0" standardDeviation="0.93304468260094" numberOfRecords="834" numberOfMissingValues="15" lowestValue="1.0" highestValue="5.0" numberOfStrings="0">
      <string>1.0</string>
      <string>2.0</string>
      <string>3.0</string>
      <string>4.0</string>
      <string>5.0</string>
      <errors class="java.util.ArrayList"/>
   </indicatorInformation>
   <indicatorInformation index="12" name="FC2.p" mean="3.548229548229548" kurtosis="-0.6202042267082875" skewNess="-0.3145005940949589" median="4.0" standardDeviation="1.0299809337382841" numberOfRecords="834" numberOfMissingValues="15" lowestValue="1.0" highestValue="5.0" numberOfStrings="0">
      <string>1.0</string>
      <string>2.0</string>
      <string>3.0</string>
      <string>4.0</string>
      <string>5.0</string>
      <errors class="java.util.ArrayList"/>
   </indicatorInformation>
   <indicatorInformation index="13" name="FC3.p" mean="3.9047619047619047" kurtosis="1.0185247426663233" skewNess="-0.8751196930311256" median="4.0" standardDeviation="0.8605954072095487" numberOfRecords="834" numberOfMissingValues="15" lowestValue="1.0" highestValue="5.0" numberOfStrings="0">
      <string>1.0</string>
      <string>2.0</string>
      <string>3.0</string>
      <string>4.0</string>
      <string>5.0</string>
      <errors class="java.util.ArrayList"/>
   </indicatorInformation>
   <indicatorInformation index="14" name="FC4.p" mean="3.5335775335775335" kurtosis="-0.14199695363575682" skewNess="-0.49635873306136324" median="4.0" standardDeviation="0.9581133640376375" numberOfRecords="834" numberOfMissingValues="15" lowestValue="1.0" highestValue="5.0" numberOfStrings="0">
      <string>1.0</string>
      <string>2.0</string>
      <string>3.0</string>
      <string>4.0</string>
      <string>5.0</string>
      <errors class="java.util.ArrayList"/>
   </indicatorInformation>
   <indicatorInformation index="15" name="HM1.p" mean="4.169325153374233" kurtosis="1.622784677037298" skewNess="-1.1717109980910694" median="4.0" standardDeviation="0.8627485887581138" numberOfRecords="834" numberOfMissingValues="19" lowestValue="1.0" highestValue="5.0" numberOfStrings="0">
      <string>1.0</string>
      <string>2.0</string>
      <string>3.0</string>
      <string>4.0</string>
      <string>5.0</string>
      <errors class="java.util.ArrayList"/>
   </indicatorInformation>
   <indicatorInformation index="16" name="HM2.p" mean="3.9877300613496933" kurtosis="0.2682367190041677" skewNess="-0.7101082323768961" median="4.0" standardDeviation="0.8721156144253674" numberOfRecords="834" numberOfMissingValues="19" lowestValue="1.0" highestValue="5.0" numberOfStrings="0">
      <string>1.0</string>
      <string>2.0</string>
      <string>3.0</string>
      <string>4.0</string>
      <string>5.0</string>
      <errors class="java.util.ArrayList"/>
   </indicatorInformation>
   <indicatorInformation index="17" name="PTrust1.p" mean="3.506748466257669" kurtosis="-0.5332456549878075" skewNess="-0.39052407342617484" median="4.0" standardDeviation="1.025869604741865" numberOfRecords="834" numberOfMissingValues="19" lowestValue="1.0" highestValue="5.0" numberOfStrings="0">
      <string>1.0</string>
      <string>2.0</string>
      <string>3.0</string>
      <string>4.0</string>
      <string>5.0</string>
      <errors class="java.util.ArrayList"/>
   </indicatorInformation>
   <indicatorInformation index="18" name="PTrust5.p" mean="2.588957055214724" kurtosis="-0.34513502317667033" skewNess="0.5045951597691467" median="2.0" standardDeviation="1.057430972668867" numberOfRecords="834" numberOfMissingValues="19" lowestValue="1.0" highestValue="5.0" numberOfStrings="0">
      <string>1.0</string>
      <string>2.0</string>
      <string>3.0</string>
      <string>4.0</string>
      <string>5.0</string>
      <errors class="java.util.ArrayList"/>
   </indicatorInformation>
   <indicatorInformation index="19" name="PTrust3.p" mean="3.573006134969325" kurtosis="-0.22913211095652475" skewNess="-0.5747896304348173" median="4.0" standardDeviation="1.024489179892576" numberOfRecords="834" numberOfMissingValues="19" lowestValue="1.0" highestValue="5.0" numberOfStrings="0">
      <string>1.0</string>
      <string>2.0</string>
      <string>3.0</string>
      <string>4.0</string>
      <string>5.0</string>
      <errors class="java.util.ArrayList"/>
   </indicatorInformation>
   <indicatorInformation index="20" name="Ptrust4.p" mean="3.3362175525339928" kurtosis="-0.7345158483732637" skewNess="-0.2263643800027005" median="3.0" standardDeviation="1.0850989973296794" numberOfRecords="834" numberOfMissingValues="25" lowestValue="1.0" highestValue="5.0" numberOfStrings="0">
      <string>1.0</string>
      <string>2.0</string>
      <string>3.0</string>
      <string>4.0</string>
      <string>5.0</string>
      <errors class="java.util.ArrayList"/>
   </indicatorInformation>
   <indicatorInformation index="21" name="PTrust2.p" mean="2.7478368355995055" kurtosis="-0.6070038120279322" skewNess="0.24408981192483076" median="3.0" standardDeviation="1.0538989441603137" numberOfRecords="834" numberOfMissingValues="25" lowestValue="1.0" highestValue="5.0" numberOfStrings="0">
      <string>1.0</string>
      <string>2.0</string>
      <string>3.0</string>
      <string>4.0</string>
      <string>5.0</string>
      <errors class="java.util.ArrayList"/>
   </indicatorInformation>
   <indicatorInformation index="22" name="PRisk3.p" mean="2.7021013597033376" kurtosis="-0.2810082145330228" skewNess="0.4029204118900748" median="3.0" standardDeviation="0.9788911941317623" numberOfRecords="834" numberOfMissingValues="25" lowestValue="1.0" highestValue="5.0" numberOfStrings="0">
      <string>1.0</string>
      <string>2.0</string>
      <string>3.0</string>
      <string>4.0</string>
      <string>5.0</string>
      <errors class="java.util.ArrayList"/>
   </indicatorInformation>
   <indicatorInformation index="23" name="PRisk2.p" mean="3.085290482076638" kurtosis="-0.4959840325279723" skewNess="0.06907386719113946" median="3.0" standardDeviation="0.9750376093261149" numberOfRecords="834" numberOfMissingValues="25" lowestValue="1.0" highestValue="5.0" numberOfStrings="0">
      <string>1.0</string>
      <string>2.0</string>
      <string>3.0</string>
      <string>4.0</string>
      <string>5.0</string>
      <errors class="java.util.ArrayList"/>
   </indicatorInformation>
   <indicatorInformation index="24" name="PRisk1.p" mean="2.5562422744128552" kurtosis="0.44208873990274755" skewNess="0.6385097505701195" median="2.0" standardDeviation="0.8766233230834172" numberOfRecords="834" numberOfMissingValues="25" lowestValue="1.0" highestValue="5.0" numberOfStrings="0">
      <string>1.0</string>
      <string>2.0</string>
      <string>3.0</string>
      <string>4.0</string>
      <string>5.0</string>
      <errors class="java.util.ArrayList"/>
   </indicatorInformation>
   <indicatorInformation index="25" name="HI1.p" mean="4.043424317617866" kurtosis="0.8472233053829639" skewNess="-1.1919669774452515" median="4.0" standardDeviation="1.0956037510248722" numberOfRecords="834" numberOfMissingValues="28" lowestValue="1.0" highestValue="5.0" numberOfStrings="0">
      <string>1.0</string>
      <string>2.0</string>
      <string>3.0</string>
      <string>4.0</string>
      <string>5.0</string>
      <errors class="java.util.ArrayList"/>
   </indicatorInformation>
   <indicatorInformation index="26" name="HI2.p" mean="4.002481389578164" kurtosis="0.5000111388282558" skewNess="-0.8342629607671196" median="4.0" standardDeviation="0.9319228482353472" numberOfRecords="834" numberOfMissingValues="28" lowestValue="1.0" highestValue="5.0" numberOfStrings="0">
      <string>1.0</string>
      <string>2.0</string>
      <string>3.0</string>
      <string>4.0</string>
      <string>5.0</string>
      <errors class="java.util.ArrayList"/>
   </indicatorInformation>
   <indicatorInformation index="27" name="HI3.p" mean="4.101736972704715" kurtosis="0.4946501607386855" skewNess="-0.7855495579946635" median="4.0" standardDeviation="0.8332852024267511" numberOfRecords="834" numberOfMissingValues="28" lowestValue="1.0" highestValue="5.0" numberOfStrings="0">
      <string>1.0</string>
      <string>2.0</string>
      <string>3.0</string>
      <string>4.0</string>
      <string>5.0</string>
      <errors class="java.util.ArrayList"/>
   </indicatorInformation>
   <indicatorInformation index="28" name="HI4.p" mean="4.220843672456576" kurtosis="0.4674865912903301" skewNess="-1.001807414213962" median="4.0" standardDeviation="0.8873873788696135" numberOfRecords="834" numberOfMissingValues="28" lowestValue="1.0" highestValue="5.0" numberOfStrings="0">
      <string>1.0</string>
      <string>2.0</string>
      <string>3.0</string>
      <string>4.0</string>
      <string>5.0</string>
      <errors class="java.util.ArrayList"/>
   </indicatorInformation>
   <indicatorInformation index="29" name="VI1.p" mean="4.218362282878412" kurtosis="1.0976078880511695" skewNess="-1.2088319826064722" median="4.0" standardDeviation="0.9369504928603304" numberOfRecords="834" numberOfMissingValues="28" lowestValue="1.0" highestValue="5.0" numberOfStrings="0">
      <string>1.0</string>
      <string>2.0</string>
      <string>3.0</string>
      <string>4.0</string>
      <string>5.0</string>
      <errors class="java.util.ArrayList"/>
   </indicatorInformation>
   <indicatorInformation index="30" name="VI2.p" mean="3.2002487562189055" kurtosis="-0.8082810717803497" skewNess="-0.12376151405651316" median="3.0" standardDeviation="1.203622202263665" numberOfRecords="834" numberOfMissingValues="30" lowestValue="1.0" highestValue="5.0" numberOfStrings="0">
      <string>1.0</string>
      <string>2.0</string>
      <string>3.0</string>
      <string>4.0</string>
      <string>5.0</string>
      <errors class="java.util.ArrayList"/>
   </indicatorInformation>
   <indicatorInformation index="31" name="VI3.p" mean="3.6853233830845773" kurtosis="-0.5282749495945334" skewNess="-0.5216187058382581" median="4.0" standardDeviation="1.1260080149147411" numberOfRecords="834" numberOfMissingValues="30" lowestValue="1.0" highestValue="5.0" numberOfStrings="0">
      <string>1.0</string>
      <string>2.0</string>
      <string>3.0</string>
      <string>4.0</string>
      <string>5.0</string>
      <errors class="java.util.ArrayList"/>
   </indicatorInformation>
   <indicatorInformation index="32" name="VI4.p" mean="2.6194029850746268" kurtosis="-0.803228308174071" skewNess="0.32270924555205954" median="3.0" standardDeviation="1.2214588951855503" numberOfRecords="834" numberOfMissingValues="30" lowestValue="1.0" highestValue="5.0" numberOfStrings="0">
      <string>1.0</string>
      <string>2.0</string>
      <string>3.0</string>
      <string>4.0</string>
      <string>5.0</string>
      <errors class="java.util.ArrayList"/>
   </indicatorInformation>
   <indicatorInformation index="33" name="HC1.p" mean="3.441542288557214" kurtosis="-0.6045547296329659" skewNess="-0.25623326841993344" median="3.0" standardDeviation="1.0791168350711922" numberOfRecords="834" numberOfMissingValues="30" lowestValue="1.0" highestValue="5.0" numberOfStrings="0">
      <string>1.0</string>
      <string>2.0</string>
      <string>3.0</string>
      <string>4.0</string>
      <string>5.0</string>
      <errors class="java.util.ArrayList"/>
   </indicatorInformation>
   <indicatorInformation index="34" name="HC2.p" mean="3.825870646766169" kurtosis="-0.2039565939099628" skewNess="-0.5995400678946766" median="4.0" standardDeviation="0.998519980982839" numberOfRecords="834" numberOfMissingValues="30" lowestValue="1.0" highestValue="5.0" numberOfStrings="0">
      <string>1.0</string>
      <string>2.0</string>
      <string>3.0</string>
      <string>4.0</string>
      <string>5.0</string>
      <errors class="java.util.ArrayList"/>
   </indicatorInformation>
   <indicatorInformation index="35" name="HC3.p" mean="3.314142678347935" kurtosis="-0.7643899035161761" skewNess="-0.2255227744206151" median="3.0" standardDeviation="1.1518881423706049" numberOfRecords="834" numberOfMissingValues="35" lowestValue="1.0" highestValue="5.0" numberOfStrings="0">
      <string>1.0</string>
      <string>2.0</string>
      <string>3.0</string>
      <string>4.0</string>
      <string>5.0</string>
      <errors class="java.util.ArrayList"/>
   </indicatorInformation>
   <indicatorInformation index="36" name="HC4.p" mean="3.9399249061326658" kurtosis="0.15566851205493348" skewNess="-0.7293663438097051" median="4.0" standardDeviation="0.9473739447054912" numberOfRecords="834" numberOfMissingValues="35" lowestValue="1.0" highestValue="5.0" numberOfStrings="0">
      <string>1.0</string>
      <string>2.0</string>
      <string>3.0</string>
      <string>4.0</string>
      <string>5.0</string>
      <errors class="java.util.ArrayList"/>
   </indicatorInformation>
   <indicatorInformation index="37" name="VC1.p" mean="3.4831038798498124" kurtosis="-0.7821503194536232" skewNess="-0.2641373236233669" median="3.0" standardDeviation="1.151546765404518" numberOfRecords="834" numberOfMissingValues="35" lowestValue="1.0" highestValue="5.0" numberOfStrings="0">
      <string>1.0</string>
      <string>2.0</string>
      <string>3.0</string>
      <string>4.0</string>
      <string>5.0</string>
      <errors class="java.util.ArrayList"/>
   </indicatorInformation>
   <indicatorInformation index="38" name="VC2.p" mean="3.6495619524405507" kurtosis="-0.6916599987151382" skewNess="-0.4696092040493758" median="4.0" standardDeviation="1.1549953251444678" numberOfRecords="834" numberOfMissingValues="35" lowestValue="1.0" highestValue="5.0" numberOfStrings="0">
      <string>1.0</string>
      <string>2.0</string>
      <string>3.0</string>
      <string>4.0</string>
      <string>5.0</string>
      <errors class="java.util.ArrayList"/>
   </indicatorInformation>
   <indicatorInformation index="39" name="VC3.p" mean="3.400500625782228" kurtosis="-0.7676175514179313" skewNess="-0.20064064646597451" median="3.0" standardDeviation="1.1451807929308502" numberOfRecords="834" numberOfMissingValues="35" lowestValue="1.0" highestValue="5.0" numberOfStrings="0">
      <string>1.0</string>
      <string>2.0</string>
      <string>3.0</string>
      <string>4.0</string>
      <string>5.0</string>
      <errors class="java.util.ArrayList"/>
   </indicatorInformation>
   <indicatorInformation index="40" name="VC4.p" mean="3.898989898989899" kurtosis="0.1202504751288691" skewNess="-0.664847036447156" median="4.0" standardDeviation="0.9238145501832565" numberOfRecords="834" numberOfMissingValues="42" lowestValue="1.0" highestValue="5.0" numberOfStrings="0">
      <string>1.0</string>
      <string>2.0</string>
      <string>3.0</string>
      <string>4.0</string>
      <string>5.0</string>
      <errors class="java.util.ArrayList"/>
   </indicatorInformation>
   <indicatorInformation index="41" name="TravelMode.p" mean="3.76010101010101" kurtosis="-0.7244984113737449" skewNess="0.19074100767875557" median="4.0" standardDeviation="2.125013128871859" numberOfRecords="834" numberOfMissingValues="42" lowestValue="1.0" highestValue="9.0" numberOfStrings="0">
      <string>1.0</string>
      <string>2.0</string>
      <string>3.0</string>
      <string>4.0</string>
      <string>5.0</string>
      <string>6.0</string>
      <string>7.0</string>
      <string>8.0</string>
      <string>9.0</string>
      <errors class="java.util.ArrayList"/>
   </indicatorInformation>
   <indicatorInformation index="42" name="TravelPurpose.p" mean="2.0606060606060606" kurtosis="2.559498587119689" skewNess="1.5091709979146233" median="2.0" standardDeviation="1.0390670039757532" numberOfRecords="834" numberOfMissingValues="42" lowestValue="1.0" highestValue="6.0" numberOfStrings="0">
      <string>1.0</string>
      <string>2.0</string>
      <string>3.0</string>
      <string>4.0</string>
      <string>5.0</string>
      <string>6.0</string>
      <errors class="java.util.ArrayList"/>
   </indicatorInformation>
   <indicatorInformation index="43" name="LivingDistrict.p" mean="8.191919191919192" kurtosis="-0.22664322961685768" skewNess="1.083355897401589" median="5.0" standardDeviation="7.226741540030289" numberOfRecords="834" numberOfMissingValues="42" lowestValue="1.0" highestValue="23.0" numberOfStrings="0">
      <string>16.0</string>
      <string>15.0</string>
      <string>14.0</string>
      <string>13.0</string>
      <string>1.0</string>
      <string>12.0</string>
      <string>23.0</string>
      <string>2.0</string>
      <string>22.0</string>
      <string>11.0</string>
      <string>3.0</string>
      <string>21.0</string>
      <string>10.0</string>
      <string>4.0</string>
      <string>5.0</string>
      <string>20.0</string>
      <string>6.0</string>
      <string>7.0</string>
      <string>8.0</string>
      <string>9.0</string>
      <string>19.0</string>
      <string>18.0</string>
      <string>17.0</string>
      <errors class="java.util.ArrayList"/>
   </indicatorInformation>
   <indicatorInformation index="44" name="Sex.p" mean="1.6240506329113924" kurtosis="6.732755967004323" skewNess="1.2658957829145137" median="2.0" standardDeviation="0.5817292401355749" numberOfRecords="834" numberOfMissingValues="44" lowestValue="1.0" highestValue="5.0" numberOfStrings="0">
      <string>1.0</string>
      <string>2.0</string>
      <string>3.0</string>
      <string>4.0</string>
      <string>5.0</string>
      <errors class="java.util.ArrayList"/>
   </indicatorInformation>
   <indicatorInformation index="45" name="Marraige.p" mean="1.821518987341772" kurtosis="7.199880207641025" skewNess="0.12645040489654227" median="2.0" standardDeviation="0.44980189340460425" numberOfRecords="834" numberOfMissingValues="44" lowestValue="1.0" highestValue="5.0" numberOfStrings="0">
      <string>1.0</string>
      <string>2.0</string>
      <string>3.0</string>
      <string>4.0</string>
      <string>5.0</string>
      <errors class="java.util.ArrayList"/>
   </indicatorInformation>
   <indicatorInformation index="46" name="EduLevel.p" mean="3.229404309252218" kurtosis="0.36321860774600134" skewNess="-0.4310248374095561" median="3.0" standardDeviation="0.8176427678696963" numberOfRecords="834" numberOfMissingValues="45" lowestValue="1.0" highestValue="5.0" numberOfStrings="0">
      <string>1.0</string>
      <string>2.0</string>
      <string>3.0</string>
      <string>4.0</string>
      <string>5.0</string>
      <errors class="java.util.ArrayList"/>
   </indicatorInformation>
   <indicatorInformation index="47" name="CarNo.p" mean="1.5019011406844107" kurtosis="0.8487635875836603" skewNess="0.8380410057427435" median="1.0" standardDeviation="0.8916221444807679" numberOfRecords="834" numberOfMissingValues="45" lowestValue="0.0" highestValue="5.0" numberOfStrings="0">
      <string>0.0</string>
      <string>1.0</string>
      <string>2.0</string>
      <string>3.0</string>
      <string>4.0</string>
      <string>5.0</string>
      <errors class="java.util.ArrayList"/>
   </indicatorInformation>
   <indicatorInformation index="48" name="HouseOwnership.p" mean="1.8479087452471483" kurtosis="-1.0451402728224233" skewNess="0.47326301441871943" median="2.0" standardDeviation="0.8948161152655797" numberOfRecords="834" numberOfMissingValues="45" lowestValue="1.0" highestValue="5.0" numberOfStrings="0">
      <string>1.0</string>
      <string>2.0</string>
      <string>3.0</string>
      <string>4.0</string>
      <string>5.0</string>
      <errors class="java.util.ArrayList"/>
   </indicatorInformation>
   <indicatorInformation index="49" name="HouseArea.p" mean="3.8735632183908044" kurtosis="-0.9364417385309456" skewNess="-0.209456095189045" median="4.0" standardDeviation="1.528980477612589" numberOfRecords="834" numberOfMissingValues="51" lowestValue="1.0" highestValue="8.0" numberOfStrings="0">
      <string>1.0</string>
      <string>2.0</string>
      <string>3.0</string>
      <string>4.0</string>
      <string>5.0</string>
      <string>6.0</string>
      <string>8.0</string>
      <errors class="java.util.ArrayList"/>
   </indicatorInformation>
   <indicatorInformation index="50" name="CarPrice.p" mean="3.665389527458493" kurtosis="1.0123047221544614" skewNess="1.2556578821444757" median="3.0" standardDeviation="2.0109318275522767" numberOfRecords="834" numberOfMissingValues="51" lowestValue="1.0" highestValue="10.0" numberOfStrings="0">
      <string>1.0</string>
      <string>2.0</string>
      <string>3.0</string>
      <string>4.0</string>
      <string>10.0</string>
      <string>5.0</string>
      <string>6.0</string>
      <string>7.0</string>
      <string>8.0</string>
      <string>9.0</string>
      <errors class="java.util.ArrayList"/>
   </indicatorInformation>
   <indicatorInformation index="51" name="Job.p" mean="3.5389527458492975" kurtosis="12.618708420755807" skewNess="1.3943429161253043" median="3.0" standardDeviation="1.928002275151807" numberOfRecords="834" numberOfMissingValues="51" lowestValue="1.0" highestValue="23.0" numberOfStrings="0">
      <string>14.0</string>
      <string>1.0</string>
      <string>2.0</string>
      <string>23.0</string>
      <string>3.0</string>
      <string>4.0</string>
      <string>10.0</string>
      <string>5.0</string>
      <string>6.0</string>
      <errors class="java.util.ArrayList"/>
   </indicatorInformation>
   <indicatorCorrelations>
      <columns length="51">
         <string>AvWTP.p</string>
         <string>AvFamiliarity.p</string>
         <string>BI1.p</string>
         <string>BI2.p</string>
         <string>PUseFul1.p</string>
         <string>PUseFul2.p</string>
         <string>PUseFul3.p</string>
         <string>PEaseUse1.p</string>
         <string>PEaseUse2.p</string>
         <string>PEaseUse3.p</string>
         <string>FC1.p</string>
         <string>FC2.p</string>
         <string>FC3.p</string>
         <string>FC4.p</string>
         <string>HM1.p</string>
         <string>HM2.p</string>
         <string>PTrust1.p</string>
         <string>PTrust5.p</string>
         <string>PTrust3.p</string>
         <string>Ptrust4.p</string>
         <string>PTrust2.p</string>
         <string>PRisk3.p</string>
         <string>PRisk2.p</string>
         <string>PRisk1.p</string>
         <string>HI1.p</string>
         <string>HI2.p</string>
         <string>HI3.p</string>
         <string>HI4.p</string>
         <string>VI1.p</string>
         <string>VI2.p</string>
         <string>VI3.p</string>
         <string>VI4.p</string>
         <string>HC1.p</string>
         <string>HC2.p</string>
         <string>HC3.p</string>
         <string>HC4.p</string>
         <string>VC1.p</string>
         <string>VC2.p</string>
         <string>VC3.p</string>
         <string>VC4.p</string>
         <string>TravelMode.p</string>
         <string>TravelPurpose.p</string>
         <string>LivingDistrict.p</string>
         <string>Sex.p</string>
         <string>Marraige.p</string>
         <string>EduLevel.p</string>
         <string>CarNo.p</string>
         <string>HouseOwnership.p</string>
         <string>HouseArea.p</string>
         <string>CarPrice.p</string>
         <string>Job.p</string>
      </columns>
      <rows length="51">
         <string>AvWTP.p</string>
         <string>AvFamiliarity.p</string>
         <string>BI1.p</string>
         <string>BI2.p</string>
         <string>PUseFul1.p</string>
         <string>PUseFul2.p</string>
         <string>PUseFul3.p</string>
         <string>PEaseUse1.p</string>
         <string>PEaseUse2.p</string>
         <string>PEaseUse3.p</string>
         <string>FC1.p</string>
         <string>FC2.p</string>
         <string>FC3.p</string>
         <string>FC4.p</string>
         <string>HM1.p</string>
         <string>HM2.p</string>
         <string>PTrust1.p</string>
         <string>PTrust5.p</string>
         <string>PTrust3.p</string>
         <string>Ptrust4.p</string>
         <string>PTrust2.p</string>
         <string>PRisk3.p</string>
         <string>PRisk2.p</string>
         <string>PRisk1.p</string>
         <string>HI1.p</string>
         <string>HI2.p</string>
         <string>HI3.p</string>
         <string>HI4.p</string>
         <string>VI1.p</string>
         <string>VI2.p</string>
         <string>VI3.p</string>
         <string>VI4.p</string>
         <string>HC1.p</string>
         <string>HC2.p</string>
         <string>HC3.p</string>
         <string>HC4.p</string>
         <string>VC1.p</string>
         <string>VC2.p</string>
         <string>VC3.p</string>
         <string>VC4.p</string>
         <string>TravelMode.p</string>
         <string>TravelPurpose.p</string>
         <string>LivingDistrict.p</string>
         <string>Sex.p</string>
         <string>Marraige.p</string>
         <string>EduLevel.p</string>
         <string>CarNo.p</string>
         <string>HouseOwnership.p</string>
         <string>HouseArea.p</string>
         <string>CarPrice.p</string>
         <string>Job.p</string>
      </rows>
      <values length="2601">
         <double>1.0000000000000224</double>
         <double>-0.054976068769954325</double>
         <double>0.6082087293211196</double>
         <double>-0.09725638357625589</double>
         <double>0.6420613997076218</double>
         <double>0.7131930721661338</double>
         <double>0.5648027182356429</double>
         <double>0.5647777660571931</double>
         <double>0.08206748368603757</double>
         <double>-0.05062497954144002</double>
         <double>0.005135845545522539</double>
         <double>0.10475497725667131</double>
         <double>0.17113086270465144</double>
         <double>0.16563306008004916</double>
         <double>0.12424986547540286</double>
         <double>0.0711242700875834</double>
         <double>-0.0743776935663605</double>
         <double>-0.005753529500781582</double>
         <double>-0.03691289961296965</double>
         <double>-0.03673271907251469</double>
         <double>-0.01428217624665081</double>
         <double>-0.0053446964715431495</double>
         <double>-0.05840271459805425</double>
         <double>0.0217407930768179</double>
         <double>0.07648491977025289</double>
         <double>-0.02189151375128634</double>
         <double>-0.06829564129889312</double>
         <double>0.008526260438205497</double>
         <double>-0.07042310079494166</double>
         <double>-8.704111645000048E-4</double>
         <double>-0.04622571061873914</double>
         <double>0.05407965826330106</double>
         <double>-0.012800446065268882</double>
         <double>0.03438971481671271</double>
         <double>0.07362935419540544</double>
         <double>0.06158282133688294</double>
         <double>0.037699646972459984</double>
         <double>0.052211616950309424</double>
         <double>-0.005926820556831759</double>
         <double>0.05421953415614088</double>
         <double>-0.029705205052139794</double>
         <double>0.07874540857829053</double>
         <double>-0.041671900197925264</double>
         <double>0.36407229923829304</double>
         <double>0.33325745876150265</double>
         <double>-0.022216109239485478</double>
         <double>0.12639304948025087</double>
         <double>0.1919754184534004</double>
         <double>0.016258520232173838</double>
         <double>-0.08491502448030167</double>
         <double>0.23186811836461257</double>
         <double>0.0</double>
         <double>0.9999999999999819</double>
         <double>-0.04424465472125693</double>
         <double>0.038660382272179585</double>
         <double>-0.09257192683606537</double>
         <double>-0.08826047481520222</double>
         <double>-0.036647742745847055</double>
         <double>-0.03639597707945557</double>
         <double>0.04855666203961079</double>
         <double>0.17844373385633092</double>
         <double>0.166131275365058</double>
         <double>0.22712653628451646</double>
         <double>0.01323608515109068</double>
         <double>-0.004468676233440285</double>
         <double>-0.00590544656902518</double>
         <double>-0.09307467425809637</double>
         <double>-0.029653745889527974</double>
         <double>-0.10709237056743164</double>
         <double>-0.061295567820324574</double>
         <double>-0.04736524416246308</double>
         <double>-0.16010395094812535</double>
         <double>-0.16644016102756462</double>
         <double>-0.06123332064346754</double>
         <double>-0.12715100387036532</double>
         <double>-0.005268288607690233</double>
         <double>0.022734113609648453</double>
         <double>0.015837911055954012</double>
         <double>-0.055102000281722734</double>
         <double>0.05256644953782867</double>
         <double>-0.06932758152356593</double>
         <double>-0.039399388052298666</double>
         <double>0.025755007790440595</double>
         <double>-0.005170768699242822</double>
         <double>-0.0029740637896050865</double>
         <double>-0.07000368762581614</double>
         <double>-0.08329101890613634</double>
         <double>-0.15016874773689004</double>
         <double>-0.059972872088220136</double>
         <double>-0.06808086480544717</double>
         <double>-0.10045072119821402</double>
         <double>-5.810724138424705E-4</double>
         <double>-0.1120134920379724</double>
         <double>-0.07619306961854592</double>
         <double>0.1964698761707138</double>
         <double>0.02542515777775204</double>
         <double>0.1661172305966158</double>
         <double>0.03996395915015828</double>
         <double>0.010117546605836617</double>
         <double>-0.0048166102713536035</double>
         <double>0.07040572137128079</double>
         <double>-0.056807719038578494</double>
         <double>0.0</double>
         <double>0.0</double>
         <double>0.999999999999993</double>
         <double>-0.29412365033935567</double>
         <double>0.8863985572047405</double>
         <double>0.8717662565472125</double>
         <double>0.9503329538053392</double>
         <double>0.9501916351498235</double>
         <double>-0.04553577791841517</double>
         <double>-0.20674853838888405</double>
         <double>-0.1179382798153142</double>
         <double>0.061340803476818195</double>
         <double>0.023701597496210373</double>
         <double>0.11323671401549767</double>
         <double>-0.07106545670468457</double>
         <double>-0.06083742204125263</double>
         <double>-0.011355900673543565</double>
         <double>0.06603033545313287</double>
         <double>0.06469206533296444</double>
         <double>0.05305388604786188</double>
         <double>0.04191220572930856</double>
         <double>0.09474078564249441</double>
         <double>0.04832410697446108</double>
         <double>0.16827776038774664</double>
         <double>-0.010260697308474074</double>
         <double>-0.06962223697668665</double>
         <double>-0.18673033733484748</double>
         <double>-0.032875590443884474</double>
         <double>-0.10257862450441547</double>
         <double>-0.01659042073078912</double>
         <double>-0.07304283825888142</double>
         <double>0.06189398682412501</double>
         <double>-0.06574456124887411</double>
         <double>0.017715446546944902</double>
         <double>0.03486102165528683</double>
         <double>0.01616181709517871</double>
         <double>0.03723828670354405</double>
         <double>0.0070931902510750185</double>
         <double>-0.03947440412921141</double>
         <double>-0.02867185890027704</double>
         <double>-0.07814151305356568</double>
         <double>0.1385552376467788</double>
         <double>-0.053838880366100836</double>
         <double>0.4150875469405252</double>
         <double>0.3398812604108469</double>
         <double>-0.009412861911414508</double>
         <double>0.19215821015740933</double>
         <double>0.23942946394847703</double>
         <double>-0.01603257652108227</double>
         <double>-0.06147904945079699</double>
         <double>0.04267491251083367</double>
         <double>0.0</double>
         <double>0.0</double>
         <double>0.0</double>
         <double>0.9999999999999962</double>
         <double>-0.3742365446359997</double>
         <double>-0.3302925245068741</double>
         <double>-0.27240277110987926</double>
         <double>-0.2710842940223277</double>
         <double>0.3159348775430394</double>
         <double>0.4344222932408379</double>
         <double>0.4361793918991593</double>
         <double>0.2209413204513434</double>
         <double>0.41979470308191735</double>
         <double>0.1611489477443596</double>
         <double>0.44857781717778766</double>
         <double>0.3387768712349305</double>
         <double>-0.06057655198693194</double>
         <double>-0.23076648839415842</double>
         <double>-0.11173823048970356</double>
         <double>-0.10143839698102515</double>
         <double>-0.21523929028038138</double>
         <double>-0.254444944369026</double>
         <double>-0.21557148736461493</double>
         <double>-0.3549758662505642</double>
         <double>0.08494457270025994</double>
         <double>0.05962772472014894</double>
         <double>0.20679644844297715</double>
         <double>0.17659849627618</double>
         <double>0.1668922034431696</double>
         <double>0.04425735384408751</double>
         <double>0.10763690564779134</double>
         <double>-0.029424833390349465</double>
         <double>0.04779221749656838</double>
         <double>0.06953461481745796</double>
         <double>0.05220985927981259</double>
         <double>0.14002150800458893</double>
         <double>0.016791772324200156</double>
         <double>0.03974180393615692</double>
         <double>-0.012164727596192514</double>
         <double>0.12311956113632301</double>
         <double>-7.476921218590916E-4</double>
         <double>-0.10917184720922965</double>
         <double>0.030949292398279496</double>
         <double>-0.22821066708884796</double>
         <double>-0.1631872323636017</double>
         <double>0.019423686464766516</double>
         <double>-0.11384574502251688</double>
         <double>-0.1111797903041468</double>
         <double>0.02810551893655756</double>
         <double>0.019897255824547797</double>
         <double>-0.06053727932543678</double>
         <double>0.0</double>
         <double>0.0</double>
         <double>0.0</double>
         <double>0.0</double>
         <double>1.0000000000000084</double>
         <double>0.9589256518017522</double>
         <double>0.8736617186314928</double>
         <double>0.8731833736746085</double>
         <double>-0.04815587656330915</double>
         <double>-0.22187796283501154</double>
         <double>-0.15568390459835305</double>
         <double>0.05945900301561248</double>
         <double>0.04420226707988981</double>
         <double>0.13548007917978633</double>
         <double>-0.07220128166179034</double>
         <double>-0.0567942557787269</double>
         <double>-0.00967105686217772</double>
         <double>0.08283293228379325</double>
         <double>0.08001184453763883</double>
         <double>0.07505823315009712</double>
         <double>0.079313587737445</double>
         <double>0.12134767257467044</double>
         <double>0.07341233651039447</double>
         <double>0.21687594257202644</double>
         <double>-0.012146056971521657</double>
         <double>-0.06778326188204963</double>
         <double>-0.22358000202581588</double>
         <double>-0.06758821060246073</double>
         <double>-0.1483253335471119</double>
         <double>-0.0512460411695859</double>
         <double>-0.10810454152903264</double>
         <double>0.06420820159840668</double>
         <double>-0.09206221203998095</double>
         <double>0.030516295330479618</double>
         <double>0.06450107327398279</double>
         <double>0.013605741546242082</double>
         <double>0.05967888770752881</double>
         <double>0.008435573480703857</double>
         <double>-0.05350096884699595</double>
         <double>-0.03658771393327771</double>
         <double>-0.083045656186962</double>
         <double>0.160066320848831</double>
         <double>-0.06799082477215532</double>
         <double>0.4834813763614318</double>
         <double>0.37361319115596453</double>
         <double>-0.028092884903834735</double>
         <double>0.22412395755167214</double>
         <double>0.27899612093178267</double>
         <double>-0.01590567637044925</double>
         <double>-0.09690818661976663</double>
         <double>0.12537564227366818</double>
         <double>0.0</double>
         <double>0.0</double>
         <double>0.0</double>
         <double>0.0</double>
         <double>0.0</double>
         <double>1.0000000000000029</double>
         <double>0.8414862707126314</double>
         <double>0.8411275910054273</double>
         <double>-0.002704059751094116</double>
         <double>-0.19586662992858378</double>
         <double>-0.10528966442426749</double>
         <double>0.058710843660589214</double>
         <double>0.07089335599637174</double>
         <double>0.15415165512005807</double>
         <double>-0.03425055318996077</double>
         <double>-0.030315080353539536</double>
         <double>-0.033167081229369934</double>
         <double>0.06127899340262206</double>
         <double>0.06713159183980971</double>
         <double>0.06543705118483228</double>
         <double>0.0623379427220688</double>
         <double>0.09591258828382723</double>
         <double>0.04456234960457733</double>
         <double>0.199756229936765</double>
         <double>-0.005505924094730289</double>
         <double>-0.04992591545443973</double>
         <double>-0.1945467764387209</double>
         <double>-0.055047812933972234</double>
         <double>-0.1269588788773954</double>
         <double>-0.03885502976984076</double>
         <double>-0.09913098061770548</double>
         <double>0.05640535315348461</double>
         <double>-0.07320883016492657</double>
         <double>0.0337245025012923</double>
         <double>0.05430232427888071</double>
         <double>0.014817148012846284</double>
         <double>0.05512716442150118</double>
         <double>0.0017794002856938492</double>
         <double>-0.04999574624471472</double>
         <double>-0.046690263934567926</double>
         <double>-0.09124444822112748</double>
         <double>0.1527459873088812</double>
         <double>-0.06459049506209942</double>
         <double>0.4773020835196873</double>
         <double>0.3670468815214705</double>
         <double>-0.035812340222615605</double>
         <double>0.22313871368765548</double>
         <double>0.26916398682734305</double>
         <double>0.015896777294698378</double>
         <double>-0.09851366088898224</double>
         <double>0.12731243398447434</double>
         <double>0.0</double>
         <double>0.0</double>
         <double>0.0</double>
         <double>0.0</double>
         <double>0.0</double>
         <double>0.0</double>
         <double>1.0000000000000002</double>
         <double>0.999993148586616</double>
         <double>-0.031964224143391055</double>
         <double>-0.188643822254246</double>
         <double>-0.13130370951635795</double>
         <double>0.0662806355163492</double>
         <double>0.023345920553291336</double>
         <double>0.10865012754254351</double>
         <double>-0.0764225400295417</double>
         <double>-0.07135519258977414</double>
         <double>-0.009913787583017673</double>
         <double>0.0548290772619095</double>
         <double>0.05371624715235841</double>
         <double>0.063187752484671</double>
         <double>0.04967044366642976</double>
         <double>0.08605988818423821</double>
         <double>0.045346087993964</double>
         <double>0.1483007982467145</double>
         <double>0.0015734269745394818</double>
         <double>-0.0872082674625565</double>
         <double>-0.20429431645500695</double>
         <double>-0.05046521011740146</double>
         <double>-0.12016063312492273</double>
         <double>-0.049785281419919794</double>
         <double>-0.08232822032109698</double>
         <double>0.05034232153456409</double>
         <double>-0.07388138046978812</double>
         <double>0.010553558564872032</double>
         <double>0.03455720603294432</double>
         <double>0.010756021478032847</double>
         <double>0.04377188375097284</double>
         <double>0.01113954319321311</double>
         <double>-0.0408959610026258</double>
         <double>-0.023948592907400066</double>
         <double>-0.07748696690752895</double>
         <double>0.12843258369133653</double>
         <double>-0.04875604418625736</double>
         <double>0.41883100656098404</double>
         <double>0.27844040579642776</double>
         <double>-0.0594404458835321</double>
         <double>0.19844885798061715</double>
         <double>0.24217715698912465</double>
         <double>-0.0179900687351841</double>
         <double>-0.05635414192534095</double>
         <double>-0.0075633631647616965</double>
         <double>0.0</double>
         <double>0.0</double>
         <double>0.0</double>
         <double>0.0</double>
         <double>0.0</double>
         <double>0.0</double>
         <double>0.0</double>
         <double>0.9999999999999994</double>
         <double>-0.029693287361579983</double>
         <double>-0.18719891659904977</double>
         <double>-0.1298030792125069</double>
         <double>0.0674324940543753</double>
         <double>0.024451724474532564</double>
         <double>0.10965351547925269</double>
         <double>-0.07556795320614498</double>
         <double>-0.07081747352376717</double>
         <double>-0.01048355723549779</double>
         <double>0.05452074957669884</double>
         <double>0.052991029757833714</double>
         <double>0.06303599184190392</double>
         <double>0.04895196979262295</double>
         <double>0.08516407421930322</double>
         <double>0.044455151763028396</double>
         <double>0.14737825584343872</double>
         <double>0.0015442883714048177</double>
         <double>-0.0871282179854031</double>
         <double>-0.2037174022761336</double>
         <double>-0.05015613230006337</double>
         <double>-0.11982795164357393</double>
         <double>-0.04958299009947201</double>
         <double>-0.08198892322374406</double>
         <double>0.050100341563847364</double>
         <double>-0.07347066625219033</double>
         <double>0.010813716835614082</double>
         <double>0.0345590462839793</double>
         <double>0.011017270643791478</double>
         <double>0.04370683557912618</double>
         <double>0.011112179113086198</double>
         <double>-0.04077094381944735</double>
         <double>-0.023680181405431676</double>
         <double>-0.07754217935327863</double>
         <double>0.12827202717737785</double>
         <double>-0.04848897520645877</double>
         <double>0.4184172368029783</double>
         <double>0.27819743636163263</double>
         <double>-0.059666071935627646</double>
         <double>0.19817322399877654</double>
         <double>0.24194741475512313</double>
         <double>-0.018034533345440976</double>
         <double>-0.0564890794270665</double>
         <double>-0.008009025927137434</double>
         <double>0.0</double>
         <double>0.0</double>
         <double>0.0</double>
         <double>0.0</double>
         <double>0.0</double>
         <double>0.0</double>
         <double>0.0</double>
         <double>0.0</double>
         <double>1.0000000000000075</double>
         <double>0.46652861661424433</double>
         <double>0.4863254794219401</double>
         <double>0.3686170906487167</double>
         <double>0.3797132007534481</double>
         <double>0.24162410843465146</double>
         <double>0.3093299315327094</double>
         <double>0.1953129618353537</double>
         <double>-0.18704555901322376</double>
         <double>-0.1371004122782766</double>
         <double>-0.19458799400142104</double>
         <double>-0.13797802910241416</double>
         <double>-0.24202599209263112</double>
         <double>-0.2692520068422817</double>
         <double>-0.25441942414378593</double>
         <double>-0.2506445032139609</double>
         <double>0.017953118995726793</double>
         <double>0.028602572268101943</double>
         <double>0.16451076581777863</double>
         <double>0.11246692234959142</double>
         <double>0.0924971416463359</double>
         <double>0.023275837157592676</double>
         <double>0.0774789458548443</double>
         <double>-0.0539367319639329</double>
         <double>0.11323641066001011</double>
         <double>0.11380745248789575</double>
         <double>0.0641875995803442</double>
         <double>0.09347850858769526</double>
         <double>0.04997768395117576</double>
         <double>0.03716409094936514</double>
         <double>0.04970852156414658</double>
         <double>0.07166434846906153</double>
         <double>-0.07329641053142018</double>
         <double>-0.05199946850144716</double>
         <double>0.06681569571045298</double>
         <double>-0.030846799837337083</double>
         <double>-0.018103379614141046</double>
         <double>-0.0394769362299996</double>
         <double>-0.021654921334440046</double>
         <double>-0.02549762975383695</double>
         <double>0.017282384631510654</double>
         <double>-0.03253192223118335</double>
         <double>-0.06425445040637888</double>
         <double>0.0</double>
         <double>0.0</double>
         <double>0.0</double>
         <double>0.0</double>
         <double>0.0</double>
         <double>0.0</double>
         <double>0.0</double>
         <double>0.0</double>
         <double>0.0</double>
         <double>1.0000000000000067</double>
         <double>0.5472867938388227</double>
         <double>0.4354991081542755</double>
         <double>0.3443183781173044</double>
         <double>0.18388732584230863</double>
         <double>0.37072128685461136</double>
         <double>0.1936982130057427</double>
         <double>-0.03757882019346369</double>
         <double>-0.19091929895828047</double>
         <double>-0.1153131789859066</double>
         <double>-0.10760040741189031</double>
         <double>-0.2840704027783011</double>
         <double>-0.25639200239394294</double>
         <double>-0.18848514635313565</double>
         <double>-0.2857379737118432</double>
         <double>0.06103418810307387</double>
         <double>0.03678835992684332</double>
         <double>0.15750845502408298</double>
         <double>0.1023598076853264</double>
         <double>0.1058046673422112</double>
         <double>-0.07359878955363057</double>
         <double>0.05762981768347301</double>
         <double>-0.022054264357384248</double>
         <double>0.09763919604057558</double>
         <double>0.11604334769004704</double>
         <double>0.031789274373017255</double>
         <double>0.0408230381719692</double>
         <double>-0.050742346172518334</double>
         <double>0.038289666815577945</double>
         <double>0.034660228456772135</double>
         <double>0.0432787058922137</double>
         <double>-0.015930700349517556</double>
         <double>-0.11515393948394236</double>
         <double>0.061361600500149084</double>
         <double>-0.03429346683391807</double>
         <double>-0.03478765939324548</double>
         <double>0.07774526201408404</double>
         <double>-0.08439509807590094</double>
         <double>-0.010310620244212363</double>
         <double>0.005602167617302499</double>
         <double>-0.037837655900163435</double>
         <double>-0.04007496193796882</double>
         <double>0.0</double>
         <double>0.0</double>
         <double>0.0</double>
         <double>0.0</double>
         <double>0.0</double>
         <double>0.0</double>
         <double>0.0</double>
         <double>0.0</double>
         <double>0.0</double>
         <double>0.0</double>
         <double>1.000000000000006</double>
         <double>0.5688043623735249</double>
         <double>0.4178026117052609</double>
         <double>0.25535857692684144</double>
         <double>0.3688138279231121</double>
         <double>0.2587905286010127</double>
         <double>-0.15542062743286558</double>
         <double>-0.2077304247270355</double>
         <double>-0.18461282214945102</double>
         <double>-0.12210950090367002</double>
         <double>-0.31644537652352245</double>
         <double>-0.3177277065350932</double>
         <double>-0.2630713197763661</double>
         <double>-0.30952396195146115</double>
         <double>0.08458208520137848</double>
         <double>0.06031067000654569</double>
         <double>0.1435990219759386</double>
         <double>0.11815636352157792</double>
         <double>0.17822850458487452</double>
         <double>0.017307055956247482</double>
         <double>0.11011656848487786</double>
         <double>-0.049224612927085666</double>
         <double>0.07743682335105509</double>
         <double>0.10572487789199823</double>
         <double>0.021309377774047206</double>
         <double>0.08443237569254984</double>
         <double>0.0037380098398077147</double>
         <double>0.028864183652215582</double>
         <double>-0.006497251761306152</double>
         <double>0.06371275854600247</double>
         <double>-0.059191288364761716</double>
         <double>-0.11551479319944617</double>
         <double>0.041937209468413686</double>
         <double>-0.04687251740880657</double>
         <double>-0.013759633882565635</double>
         <double>0.06992131603414709</double>
         <double>-0.059873750134527406</double>
         <double>-0.0029899282659706927</double>
         <double>0.03332925076204407</double>
         <double>-0.03117186227293173</double>
         <double>-0.022410145600151032</double>
         <double>0.0</double>
         <double>0.0</double>
         <double>0.0</double>
         <double>0.0</double>
         <double>0.0</double>
         <double>0.0</double>
         <double>0.0</double>
         <double>0.0</double>
         <double>0.0</double>
         <double>0.0</double>
         <double>0.0</double>
         <double>0.9999999999999941</double>
         <double>0.3275142193817553</double>
         <double>0.28509994741427946</double>
         <double>0.20432026586608998</double>
         <double>0.16324522686010548</double>
         <double>-0.09119205029294693</double>
         <double>-0.06809229588423131</double>
         <double>-0.14102436061908527</double>
         <double>-0.046771669535593315</double>
         <double>-0.21782104975477692</double>
         <double>-0.19105784799746245</double>
         <double>-0.1503159107369789</double>
         <double>-0.18021798275349288</double>
         <double>0.0413759775719524</double>
         <double>0.03217646210927558</double>
         <double>0.0702917713663663</double>
         <double>0.016973126086546303</double>
         <double>0.06506674567006196</double>
         <double>-0.00773553157530993</double>
         <double>0.03582138652808756</double>
         <double>0.025313478515481318</double>
         <double>0.02506291687541822</double>
         <double>0.052171237084188735</double>
         <double>0.0763809975130162</double>
         <double>0.024771362279655918</double>
         <double>-0.017516101204555</double>
         <double>0.05101673897346721</double>
         <double>-0.012116815001117604</double>
         <double>-0.005254261787978673</double>
         <double>-0.07176596038486895</double>
         <double>-0.05241095938699339</double>
         <double>-0.02522006612686255</double>
         <double>0.17357771448755535</double>
         <double>0.05317190614386433</double>
         <double>0.06305458130133516</double>
         <double>0.04717029552519306</double>
         <double>0.051849047675750465</double>
         <double>-0.02018114302598482</double>
         <double>-0.02206650600418203</double>
         <double>-0.0345181467289422</double>
         <double>0.0</double>
         <double>0.0</double>
         <double>0.0</double>
         <double>0.0</double>
         <double>0.0</double>
         <double>0.0</double>
         <double>0.0</double>
         <double>0.0</double>
         <double>0.0</double>
         <double>0.0</double>
         <double>0.0</double>
         <double>0.0</double>
         <double>1.0000000000000062</double>
         <double>0.2733862592757989</double>
         <double>0.4490014747479593</double>
         <double>0.2894930997391538</double>
         <double>-0.03612618190918519</double>
         <double>-0.15212797357270452</double>
         <double>-0.0793592913302072</double>
         <double>-0.0764871212597131</double>
         <double>-0.20976191356799442</double>
         <double>-0.26461586144870514</double>
         <double>-0.22479920274687193</double>
         <double>-0.247871275127981</double>
         <double>0.06349962458373118</double>
         <double>0.029680606679257673</double>
         <double>0.10143648244025932</double>
         <double>0.11463874380304605</double>
         <double>0.12521370875417992</double>
         <double>0.018033740983836918</double>
         <double>0.06597209244771296</double>
         <double>-0.06098888986418152</double>
         <double>0.0831912490254939</double>
         <double>0.10846848794356873</double>
         <double>-9.512476589429197E-4</double>
         <double>0.09449137452045542</double>
         <double>0.004735519688711566</double>
         <double>0.02274961567990451</double>
         <double>0.002078935933723945</double>
         <double>0.08850316166261456</double>
         <double>-0.03609020395183022</double>
         <double>-0.07291013310816463</double>
         <double>0.06086830916144789</double>
         <double>0.025111589503712516</double>
         <double>0.016838618532806677</double>
         <double>0.035154092311473005</double>
         <double>-0.017943105824026657</double>
         <double>-0.008147894771748635</double>
         <double>-0.010408776054683306</double>
         <double>-0.024418219444049316</double>
         <double>0.006302250867003245</double>
         <double>0.0</double>
         <double>0.0</double>
         <double>0.0</double>
         <double>0.0</double>
         <double>0.0</double>
         <double>0.0</double>
         <double>0.0</double>
         <double>0.0</double>
         <double>0.0</double>
         <double>0.0</double>
         <double>0.0</double>
         <double>0.0</double>
         <double>0.0</double>
         <double>0.9999999999999958</double>
         <double>0.2137561062364219</double>
         <double>0.21492139823772743</double>
         <double>-0.07046771632107997</double>
         <double>-0.02951918936904261</double>
         <double>-0.10800661672873081</double>
         <double>-0.041905868128193066</double>
         <double>-0.16534081859695648</double>
         <double>-0.16778577141505083</double>
         <double>-0.17312985485683682</double>
         <double>-0.12406004657205948</double>
         <double>0.027520375926325873</double>
         <double>-0.015381379157359744</double>
         <double>0.0033432468340511574</double>
         <double>0.008487648269581942</double>
         <double>-0.012596424807108394</double>
         <double>0.030299772399994134</double>
         <double>0.04956970557905962</double>
         <double>-0.026276337675380384</double>
         <double>0.07888948575817922</double>
         <double>0.08671731960645358</double>
         <double>-0.01405691010640953</double>
         <double>0.026049609932816166</double>
         <double>0.02811221641702223</double>
         <double>0.04189025331065204</double>
         <double>0.04720599429043549</double>
         <double>0.07322722701788453</double>
         <double>-0.037260640981281686</double>
         <double>0.09638910749594036</double>
         <double>-0.004254927682261615</double>
         <double>0.046626423024301755</double>
         <double>-0.025813970271920336</double>
         <double>-0.02904981626450144</double>
         <double>-0.015298864193941114</double>
         <double>0.005829016838191055</double>
         <double>0.021123737098818766</double>
         <double>-0.049137389632800225</double>
         <double>0.021502386852346973</double>
         <double>0.0</double>
         <double>0.0</double>
         <double>0.0</double>
         <double>0.0</double>
         <double>0.0</double>
         <double>0.0</double>
         <double>0.0</double>
         <double>0.0</double>
         <double>0.0</double>
         <double>0.0</double>
         <double>0.0</double>
         <double>0.0</double>
         <double>0.0</double>
         <double>0.0</double>
         <double>1.0000000000000104</double>
         <double>0.6045034047264675</double>
         <double>-0.02763130160668282</double>
         <double>-0.20883853957637202</double>
         <double>-0.08061926403981526</double>
         <double>-0.13343965423642362</double>
         <double>-0.20045817325269943</double>
         <double>-0.25202022439302457</double>
         <double>-0.18321429354459912</double>
         <double>-0.2945245480621953</double>
         <double>0.11420460121535744</double>
         <double>-0.04836524922589497</double>
         <double>0.12246231365664519</double>
         <double>0.11590886577320646</double>
         <double>0.1732316370627897</double>
         <double>-0.024954805732810587</double>
         <double>0.08288791983484477</double>
         <double>-0.004835577890318476</double>
         <double>0.05694583350094122</double>
         <double>0.0970281896595978</double>
         <double>0.0684276577306143</double>
         <double>0.17356842781090498</double>
         <double>0.09555088797411151</double>
         <double>0.12523661578452702</double>
         <double>0.07895777696216875</double>
         <double>0.1779727285717737</double>
         <double>0.028970541649361508</double>
         <double>-0.06423468031657768</double>
         <double>0.038628410262185</double>
         <double>-0.06712701356243088</double>
         <double>0.056574958467520295</double>
         <double>-0.0010338415659722584</double>
         <double>-0.015273404222939161</double>
         <double>-0.013795627758175022</double>
         <double>0.05030037493865974</double>
         <double>-0.027594197787703563</double>
         <double>0.04182091484317391</double>
         <double>0.0</double>
         <double>0.0</double>
         <double>0.0</double>
         <double>0.0</double>
         <double>0.0</double>
         <double>0.0</double>
         <double>0.0</double>
         <double>0.0</double>
         <double>0.0</double>
         <double>0.0</double>
         <double>0.0</double>
         <double>0.0</double>
         <double>0.0</double>
         <double>0.0</double>
         <double>0.0</double>
         <double>1.0000000000000115</double>
         <double>-0.021850456359283815</double>
         <double>-0.07066365795055013</double>
         <double>0.0010025829393256684</double>
         <double>-0.0461107863843717</double>
         <double>-0.1059400599159789</double>
         <double>-0.113338256998827</double>
         <double>-0.1483608428446903</double>
         <double>-0.169575302977235</double>
         <double>0.01219385001698588</double>
         <double>-0.03812964978113171</double>
         <double>0.07326773172704276</double>
         <double>0.08174141650308256</double>
         <double>0.10319561369945128</double>
         <double>0.04099970913713361</double>
         <double>0.0981369418086971</double>
         <double>0.06066249283885634</double>
         <double>0.033743646397101076</double>
         <double>0.04085873499336101</double>
         <double>0.07539083439824479</double>
         <double>0.13560474339344245</double>
         <double>0.06837410031347542</double>
         <double>0.0698245533208238</double>
         <double>0.05038188607050697</double>
         <double>0.14965676782707882</double>
         <double>-0.014443240841452919</double>
         <double>-0.0051511369123943005</double>
         <double>3.925769249036538E-4</double>
         <double>-0.06706611151771215</double>
         <double>0.003574032760224605</double>
         <double>-0.0019238278274231971</double>
         <double>0.008162028650465824</double>
         <double>-0.025349684038045894</double>
         <double>0.06500741320433073</double>
         <double>0.028157183921248368</double>
         <double>4.0936180846957895E-4</double>
         <double>0.0</double>
         <double>0.0</double>
         <double>0.0</double>
         <double>0.0</double>
         <double>0.0</double>
         <double>0.0</double>
         <double>0.0</double>
         <double>0.0</double>
         <double>0.0</double>
         <double>0.0</double>
         <double>0.0</double>
         <double>0.0</double>
         <double>0.0</double>
         <double>0.0</double>
         <double>0.0</double>
         <double>0.0</double>
         <double>1.0000000000000007</double>
         <double>0.32887734799621365</double>
         <double>0.4802338130041507</double>
         <double>0.24186716417208778</double>
         <double>0.39288266738879896</double>
         <double>0.37596342983223363</double>
         <double>0.3360624612069934</double>
         <double>0.2355687335739036</double>
         <double>0.0014161354098745124</double>
         <double>-0.02337569792827477</double>
         <double>-0.04282811701155244</double>
         <double>-0.04648016366404783</double>
         <double>-0.003990884398236322</double>
         <double>-0.049862920282515516</double>
         <double>0.025920742272368538</double>
         <double>0.07335587688739693</double>
         <double>-0.009783344573634695</double>
         <double>-0.030512397967689862</double>
         <double>-0.005869641593076825</double>
         <double>-0.03941813079556732</double>
         <double>0.001970386887181347</double>
         <double>0.004518623024690416</double>
         <double>0.040905473389552596</double>
         <double>-0.04449031826338145</double>
         <double>0.004308822411995803</double>
         <double>0.01970595590959669</double>
         <double>0.05413277350398771</double>
         <double>0.05038805737783309</double>
         <double>-0.020379638932285886</double>
         <double>0.03511325947231037</double>
         <double>-0.025995213274911697</double>
         <double>0.024626728466563934</double>
         <double>-0.09276543299092248</double>
         <double>-0.008354059651382136</double>
         <double>-0.02997734278659373</double>
         <double>0.0</double>
         <double>0.0</double>
         <double>0.0</double>
         <double>0.0</double>
         <double>0.0</double>
         <double>0.0</double>
         <double>0.0</double>
         <double>0.0</double>
         <double>0.0</double>
         <double>0.0</double>
         <double>0.0</double>
         <double>0.0</double>
         <double>0.0</double>
         <double>0.0</double>
         <double>0.0</double>
         <double>0.0</double>
         <double>0.0</double>
         <double>0.9999999999999997</double>
         <double>0.3329406908924504</double>
         <double>0.2484570427112992</double>
         <double>0.4265062962491703</double>
         <double>0.43372614211696514</double>
         <double>0.2704356076534186</double>
         <double>0.388497544557359</double>
         <double>-0.10334036298660426</double>
         <double>-0.04931738311824807</double>
         <double>-0.09577561262309078</double>
         <double>-0.08890288384178635</double>
         <double>-0.07772433665723583</double>
         <double>0.10132313090536933</double>
         <double>-0.06036468612422157</double>
         <double>0.06573352897044943</double>
         <double>-0.06427294538720929</double>
         <double>-0.08126252318478165</double>
         <double>-0.022947549817426</double>
         <double>-0.05475193997210184</double>
         <double>0.04154912776418631</double>
         <double>0.020859387579784557</double>
         <double>0.059082506994763584</double>
         <double>-0.07256402113568623</double>
         <double>-0.0697241877935504</double>
         <double>0.0764015062929517</double>
         <double>0.06986920406156198</double>
         <double>0.07521855213514317</double>
         <double>-0.011989484187195632</double>
         <double>-0.029994492336082257</double>
         <double>0.007585221653167899</double>
         <double>-0.017958238388685873</double>
         <double>-0.06466465836157638</double>
         <double>-0.008067895559457404</double>
         <double>-0.03965045766995291</double>
         <double>0.0</double>
         <double>0.0</double>
         <double>0.0</double>
         <double>0.0</double>
         <double>0.0</double>
         <double>0.0</double>
         <double>0.0</double>
         <double>0.0</double>
         <double>0.0</double>
         <double>0.0</double>
         <double>0.0</double>
         <double>0.0</double>
         <double>0.0</double>
         <double>0.0</double>
         <double>0.0</double>
         <double>0.0</double>
         <double>0.0</double>
         <double>0.0</double>
         <double>1.00000000000001</double>
         <double>0.3317214245664172</double>
         <double>0.49428682360040005</double>
         <double>0.4732149054817625</double>
         <double>0.43744661556840747</double>
         <double>0.31031320053373224</double>
         <double>0.025450727459969392</double>
         <double>-0.09114908123076618</double>
         <double>-0.09708092864183544</double>
         <double>0.004656311076105663</double>
         <double>0.014933061845333963</double>
         <double>-0.014236710813649238</double>
         <double>-0.016441048666503654</double>
         <double>0.0925100727560869</double>
         <double>-0.11150213557362978</double>
         <double>-0.07282998910590154</double>
         <double>-0.04965521386698079</double>
         <double>-0.06229022890382558</double>
         <double>-0.016667290864535514</double>
         <double>0.007987744131336688</double>
         <double>-0.03054253624187592</double>
         <double>-0.04527794703130788</double>
         <double>-0.011950905098082224</double>
         <double>-0.007871437719460701</double>
         <double>0.04698104121755919</double>
         <double>0.02348445342815916</double>
         <double>0.0802340790296075</double>
         <double>0.041791892365173416</double>
         <double>-5.064659574673989E-4</double>
         <double>0.07355392825911723</double>
         <double>-0.06541315427990581</double>
         <double>-0.03642625689178594</double>
         <double>0.02005063479710433</double>
         <double>0.0</double>
         <double>0.0</double>
         <double>0.0</double>
         <double>0.0</double>
         <double>0.0</double>
         <double>0.0</double>
         <double>0.0</double>
         <double>0.0</double>
         <double>0.0</double>
         <double>0.0</double>
         <double>0.0</double>
         <double>0.0</double>
         <double>0.0</double>
         <double>0.0</double>
         <double>0.0</double>
         <double>0.0</double>
         <double>0.0</double>
         <double>0.0</double>
         <double>0.0</double>
         <double>0.9999999999999938</double>
         <double>0.3757062303915962</double>
         <double>0.3142369031573188</double>
         <double>0.22525270010387338</double>
         <double>0.33227938053921324</double>
         <double>-0.027890271547085885</double>
         <double>-0.03762955314312739</double>
         <double>-0.022597932021452088</double>
         <double>0.017230008271208935</double>
         <double>-0.025575550060501218</double>
         <double>0.002602306263429688</double>
         <double>-0.013969172382669082</double>
         <double>-0.021450525245061903</double>
         <double>-0.011320880737211436</double>
         <double>-0.014706150469420504</double>
         <double>0.03259621125219753</double>
         <double>0.006501870058256488</double>
         <double>0.03665496994214161</double>
         <double>0.006310477512647178</double>
         <double>0.04337329872444628</double>
         <double>-0.010241919165862416</double>
         <double>0.005373428185226624</double>
         <double>0.0513776028943844</double>
         <double>0.06858372054902982</double>
         <double>0.053394691030073854</double>
         <double>0.016332334313187386</double>
         <double>-0.03113077654209058</double>
         <double>0.015715073028809094</double>
         <double>0.021282314948293614</double>
         <double>-0.01904985668224222</double>
         <double>-0.03336006756673715</double>
         <double>0.03434201437683535</double>
         <double>0.0</double>
         <double>0.0</double>
         <double>0.0</double>
         <double>0.0</double>
         <double>0.0</double>
         <double>0.0</double>
         <double>0.0</double>
         <double>0.0</double>
         <double>0.0</double>
         <double>0.0</double>
         <double>0.0</double>
         <double>0.0</double>
         <double>0.0</double>
         <double>0.0</double>
         <double>0.0</double>
         <double>0.0</double>
         <double>0.0</double>
         <double>0.0</double>
         <double>0.0</double>
         <double>0.0</double>
         <double>0.9999999999999798</double>
         <double>0.6341054072253192</double>
         <double>0.42269974108340636</double>
         <double>0.46623959243033736</double>
         <double>-0.04855181315594096</double>
         <double>-0.08779051049795614</double>
         <double>-0.06689111027364496</double>
         <double>-0.0559426852926774</double>
         <double>-0.07371970981083775</double>
         <double>0.04927094111128428</double>
         <double>-0.0023582292300903555</double>
         <double>0.060387373759781836</double>
         <double>-0.08557774926039781</double>
         <double>-0.10755475476333162</double>
         <double>-0.013519964723168045</double>
         <double>-0.04617331485545328</double>
         <double>0.07030323253479823</double>
         <double>0.013329171388358539</double>
         <double>0.04033800604269656</double>
         <double>-0.07794222906087843</double>
         <double>0.03228243916017326</double>
         <double>0.0277420696476102</double>
         <double>0.04462675874408647</double>
         <double>-0.007098322384517853</double>
         <double>0.015115668665749146</double>
         <double>-0.011145818787237723</double>
         <double>-0.00353864114965071</double>
         <double>0.007910527383863804</double>
         <double>-0.11673545900194467</double>
         <double>-0.04093105986863171</double>
         <double>-0.0039028774879850494</double>
         <double>0.0</double>
         <double>0.0</double>
         <double>0.0</double>
         <double>0.0</double>
         <double>0.0</double>
         <double>0.0</double>
         <double>0.0</double>
         <double>0.0</double>
         <double>0.0</double>
         <double>0.0</double>
         <double>0.0</double>
         <double>0.0</double>
         <double>0.0</double>
         <double>0.0</double>
         <double>0.0</double>
         <double>0.0</double>
         <double>0.0</double>
         <double>0.0</double>
         <double>0.0</double>
         <double>0.0</double>
         <double>0.0</double>
         <double>1.0000000000000016</double>
         <double>0.5472413937292886</double>
         <double>0.5892303271055664</double>
         <double>-0.050312925028565214</double>
         <double>-0.08758567826019806</double>
         <double>-0.11161241833813874</double>
         <double>-0.07363682971704738</double>
         <double>-0.08543400403429138</double>
         <double>0.08472629694248657</double>
         <double>-0.007715032074163156</double>
         <double>0.1105519381959062</double>
         <double>-0.14434113436335014</double>
         <double>-0.11193438990013764</double>
         <double>0.009381201444035881</double>
         <double>-0.05295439143563346</double>
         <double>0.02164583082170162</double>
         <double>0.02097298731304565</double>
         <double>-0.02242010724596555</double>
         <double>-0.12585775060838317</double>
         <double>0.02468257049850539</double>
         <double>0.04156666496747732</double>
         <double>0.022465473439837697</double>
         <double>0.0767430999539228</double>
         <double>0.047497109579659774</double>
         <double>-0.011720896183651925</double>
         <double>0.05293399936129139</double>
         <double>0.054698168961158235</double>
         <double>-0.041036876681882585</double>
         <double>0.006723256953072327</double>
         <double>-0.0011701813615389606</double>
         <double>0.0</double>
         <double>0.0</double>
         <double>0.0</double>
         <double>0.0</double>
         <double>0.0</double>
         <double>0.0</double>
         <double>0.0</double>
         <double>0.0</double>
         <double>0.0</double>
         <double>0.0</double>
         <double>0.0</double>
         <double>0.0</double>
         <double>0.0</double>
         <double>0.0</double>
         <double>0.0</double>
         <double>0.0</double>
         <double>0.0</double>
         <double>0.0</double>
         <double>0.0</double>
         <double>0.0</double>
         <double>0.0</double>
         <double>0.0</double>
         <double>0.9999999999999931</double>
         <double>0.49114466439116533</double>
         <double>-0.022012262738093993</double>
         <double>-0.09171297826342524</double>
         <double>-0.12509209517263006</double>
         <double>-0.10040055995616559</double>
         <double>-0.032388473338628904</double>
         <double>-0.010616661481441293</double>
         <double>-0.05094827137348131</double>
         <double>0.08526214427322273</double>
         <double>-0.16302096157071985</double>
         <double>-0.13006495453618358</double>
         <double>-0.0382268011038267</double>
         <double>-0.13377657978618643</double>
         <double>-0.007022903567696287</double>
         <double>-0.00791160206173447</double>
         <double>-0.00609257448876008</double>
         <double>-0.10825993241654827</double>
         <double>-0.009096149855104256</double>
         <double>0.0198646858432045</double>
         <double>0.03622148301086245</double>
         <double>0.06737111414055029</double>
         <double>0.0778075250766387</double>
         <double>0.01249461151495113</double>
         <double>0.05521638556355552</double>
         <double>0.016034636515025066</double>
         <double>-0.020481370426778136</double>
         <double>0.0523789716849139</double>
         <double>-3.3491520964875406E-4</double>
         <double>0.0</double>
         <double>0.0</double>
         <double>0.0</double>
         <double>0.0</double>
         <double>0.0</double>
         <double>0.0</double>
         <double>0.0</double>
         <double>0.0</double>
         <double>0.0</double>
         <double>0.0</double>
         <double>0.0</double>
         <double>0.0</double>
         <double>0.0</double>
         <double>0.0</double>
         <double>0.0</double>
         <double>0.0</double>
         <double>0.0</double>
         <double>0.0</double>
         <double>0.0</double>
         <double>0.0</double>
         <double>0.0</double>
         <double>0.0</double>
         <double>0.0</double>
         <double>1.0000000000000118</double>
         <double>-0.133530775339538</double>
         <double>-0.09280274160550067</double>
         <double>-0.16878507986005967</double>
         <double>-0.11562570645637923</double>
         <double>-0.12596418178001076</double>
         <double>0.059752342011291155</double>
         <double>-0.005864583615438023</double>
         <double>0.0856627721796243</double>
         <double>-0.11560828775294175</double>
         <double>-0.10847176397439143</double>
         <double>-0.011677845442472854</double>
         <double>-0.07105057617576027</double>
         <double>0.050897789899016735</double>
         <double>0.003270530298181487</double>
         <double>0.03612500190164922</double>
         <double>-0.08817638136559226</double>
         <double>-0.009790413226461622</double>
         <double>0.068384661907756</double>
         <double>0.017649608911006108</double>
         <double>0.09784316906493225</double>
         <double>0.056280933271336174</double>
         <double>-0.09143411093240648</double>
         <double>0.07729161189328047</double>
         <double>0.010935545011649705</double>
         <double>-0.038354839140686194</double>
         <double>-0.04210233062591953</double>
         <double>0.021636724784004066</double>
         <double>0.0</double>
         <double>0.0</double>
         <double>0.0</double>
         <double>0.0</double>
         <double>0.0</double>
         <double>0.0</double>
         <double>0.0</double>
         <double>0.0</double>
         <double>0.0</double>
         <double>0.0</double>
         <double>0.0</double>
         <double>0.0</double>
         <double>0.0</double>
         <double>0.0</double>
         <double>0.0</double>
         <double>0.0</double>
         <double>0.0</double>
         <double>0.0</double>
         <double>0.0</double>
         <double>0.0</double>
         <double>0.0</double>
         <double>0.0</double>
         <double>0.0</double>
         <double>0.0</double>
         <double>0.9999999999999994</double>
         <double>0.40940152123976203</double>
         <double>0.37024344980258056</double>
         <double>0.40105300728665955</double>
         <double>0.3013817328155556</double>
         <double>0.11430693054328264</double>
         <double>0.08035295603907384</double>
         <double>-0.07998552865026252</double>
         <double>0.15568514981158735</double>
         <double>0.22615854451253262</double>
         <double>0.025421067325173633</double>
         <double>0.13502940308615907</double>
         <double>0.0982665726754744</double>
         <double>0.18056588887767597</double>
         <double>0.11250482363343671</double>
         <double>0.16857474321349517</double>
         <double>0.07236616071273891</double>
         <double>-0.07750382154996564</double>
         <double>0.045456982162706966</double>
         <double>0.006018601086715277</double>
         <double>0.012101728252311657</double>
         <double>-0.024534571053769914</double>
         <double>-0.0208380368254959</double>
         <double>0.006292017335604857</double>
         <double>0.006993046658545999</double>
         <double>-0.005772356586930729</double>
         <double>0.06663711005978397</double>
         <double>0.0</double>
         <double>0.0</double>
         <double>0.0</double>
         <double>0.0</double>
         <double>0.0</double>
         <double>0.0</double>
         <double>0.0</double>
         <double>0.0</double>
         <double>0.0</double>
         <double>0.0</double>
         <double>0.0</double>
         <double>0.0</double>
         <double>0.0</double>
         <double>0.0</double>
         <double>0.0</double>
         <double>0.0</double>
         <double>0.0</double>
         <double>0.0</double>
         <double>0.0</double>
         <double>0.0</double>
         <double>0.0</double>
         <double>0.0</double>
         <double>0.0</double>
         <double>0.0</double>
         <double>0.0</double>
         <double>1.000000000000008</double>
         <double>0.4901644009035021</double>
         <double>0.3879093573193292</double>
         <double>0.28640445012008536</double>
         <double>0.18473428396198918</double>
         <double>0.12638609189086558</double>
         <double>-0.09422971332952575</double>
         <double>0.21781941844658212</double>
         <double>0.17155256381303083</double>
         <double>0.043138464008784475</double>
         <double>0.10348435208754633</double>
         <double>0.05714625323292027</double>
         <double>0.10348634328506603</double>
         <double>0.04573659327625715</double>
         <double>0.12113478248871377</double>
         <double>0.02680403167731479</double>
         <double>-0.037497609112788384</double>
         <double>0.036327345825988996</double>
         <double>-0.02306842114428131</double>
         <double>-0.1114060146107119</double>
         <double>0.0019078798158375708</double>
         <double>-0.06938775668348011</double>
         <double>-0.02851363834562804</double>
         <double>-0.05344868846525773</double>
         <double>-0.030444339608992524</double>
         <double>-0.020119515614204206</double>
         <double>0.0</double>
         <double>0.0</double>
         <double>0.0</double>
         <double>0.0</double>
         <double>0.0</double>
         <double>0.0</double>
         <double>0.0</double>
         <double>0.0</double>
         <double>0.0</double>
         <double>0.0</double>
         <double>0.0</double>
         <double>0.0</double>
         <double>0.0</double>
         <double>0.0</double>
         <double>0.0</double>
         <double>0.0</double>
         <double>0.0</double>
         <double>0.0</double>
         <double>0.0</double>
         <double>0.0</double>
         <double>0.0</double>
         <double>0.0</double>
         <double>0.0</double>
         <double>0.0</double>
         <double>0.0</double>
         <double>0.0</double>
         <double>1.0000000000000067</double>
         <double>0.4981438908319864</double>
         <double>0.38312595501190877</double>
         <double>0.1569725875026508</double>
         <double>0.23436870214591143</double>
         <double>-0.11705671577745554</double>
         <double>0.2694364493732502</double>
         <double>0.1992296475388102</double>
         <double>0.018977754954196326</double>
         <double>0.18686456933591422</double>
         <double>0.061130763511658186</double>
         <double>0.10973547787248826</double>
         <double>0.13713514905899296</double>
         <double>0.21761620537762139</double>
         <double>0.027974578899586388</double>
         <double>-0.09129646715858164</double>
         <double>0.03887599167670848</double>
         <double>-0.09871741468089894</double>
         <double>-0.17768822677764745</double>
         <double>-3.8194755893874657E-4</double>
         <double>-0.04544905420650308</double>
         <double>-0.12169340338547262</double>
         <double>4.83918990816655E-4</double>
         <double>0.03284596462201184</double>
         <double>-0.0456468934212939</double>
         <double>0.0</double>
         <double>0.0</double>
         <double>0.0</double>
         <double>0.0</double>
         <double>0.0</double>
         <double>0.0</double>
         <double>0.0</double>
         <double>0.0</double>
         <double>0.0</double>
         <double>0.0</double>
         <double>0.0</double>
         <double>0.0</double>
         <double>0.0</double>
         <double>0.0</double>
         <double>0.0</double>
         <double>0.0</double>
         <double>0.0</double>
         <double>0.0</double>
         <double>0.0</double>
         <double>0.0</double>
         <double>0.0</double>
         <double>0.0</double>
         <double>0.0</double>
         <double>0.0</double>
         <double>0.0</double>
         <double>0.0</double>
         <double>0.0</double>
         <double>0.9999999999999837</double>
         <double>0.39862101593158145</double>
         <double>0.11197331102742097</double>
         <double>0.1584930119935259</double>
         <double>-0.035426852542736295</double>
         <double>0.16880490914267973</double>
         <double>0.19535158166229855</double>
         <double>0.024589498648093917</double>
         <double>0.14543991543232318</double>
         <double>0.0012339782201761706</double>
         <double>0.04564313712225609</double>
         <double>0.06861293598795126</double>
         <double>0.21189401283827827</double>
         <double>0.10762928796612546</double>
         <double>-0.09112476323830565</double>
         <double>0.05761059562781927</double>
         <double>-0.11330890141116895</double>
         <double>-0.05634089058298985</double>
         <double>-0.04916533909846824</double>
         <double>-0.07502017899564091</double>
         <double>-0.0676516206485469</double>
         <double>-0.023651242179773876</double>
         <double>-0.020835574367733842</double>
         <double>-0.0031641928051712306</double>
         <double>0.0</double>
         <double>0.0</double>
         <double>0.0</double>
         <double>0.0</double>
         <double>0.0</double>
         <double>0.0</double>
         <double>0.0</double>
         <double>0.0</double>
         <double>0.0</double>
         <double>0.0</double>
         <double>0.0</double>
         <double>0.0</double>
         <double>0.0</double>
         <double>0.0</double>
         <double>0.0</double>
         <double>0.0</double>
         <double>0.0</double>
         <double>0.0</double>
         <double>0.0</double>
         <double>0.0</double>
         <double>0.0</double>
         <double>0.0</double>
         <double>0.0</double>
         <double>0.0</double>
         <double>0.0</double>
         <double>0.0</double>
         <double>0.0</double>
         <double>0.0</double>
         <double>1.000000000000009</double>
         <double>0.31405834274048655</double>
         <double>0.305792955202023</double>
         <double>0.09236152835316697</double>
         <double>0.1332114043439151</double>
         <double>0.18698221431067674</double>
         <double>0.06301432685423658</double>
         <double>0.1825271540417076</double>
         <double>0.11012955409386398</double>
         <double>0.16766913475783107</double>
         <double>0.09834595522645526</double>
         <double>0.23335176945594727</double>
         <double>0.04648560475927184</double>
         <double>-0.10398974675265096</double>
         <double>0.11929743032474738</double>
         <double>-0.0608848651244586</double>
         <double>-0.08768467430930424</double>
         <double>-0.050145981380419875</double>
         <double>-0.08468291785081083</double>
         <double>-0.08405301326924933</double>
         <double>-0.04481050913841438</double>
         <double>-0.02651955254244617</double>
         <double>-0.06602467781455167</double>
         <double>0.0</double>
         <double>0.0</double>
         <double>0.0</double>
         <double>0.0</double>
         <double>0.0</double>
         <double>0.0</double>
         <double>0.0</double>
         <double>0.0</double>
         <double>0.0</double>
         <double>0.0</double>
         <double>0.0</double>
         <double>0.0</double>
         <double>0.0</double>
         <double>0.0</double>
         <double>0.0</double>
         <double>0.0</double>
         <double>0.0</double>
         <double>0.0</double>
         <double>0.0</double>
         <double>0.0</double>
         <double>0.0</double>
         <double>0.0</double>
         <double>0.0</double>
         <double>0.0</double>
         <double>0.0</double>
         <double>0.0</double>
         <double>0.0</double>
         <double>0.0</double>
         <double>0.0</double>
         <double>1.0000000000000073</double>
         <double>0.438362931256739</double>
         <double>0.2024297138064832</double>
         <double>0.05162597320236179</double>
         <double>-0.00513844231115177</double>
         <double>0.045130315435150226</double>
         <double>0.008091147337512572</double>
         <double>0.1143504639398394</double>
         <double>0.1374458952631399</double>
         <double>0.13939889090890153</double>
         <double>0.07273147390040223</double>
         <double>-0.00851803157111131</double>
         <double>0.05246760723923955</double>
         <double>0.08933105205520413</double>
         <double>-0.06686061298747907</double>
         <double>-0.0687546780475473</double>
         <double>-0.0643310556010441</double>
         <double>0.023287814033338624</double>
         <double>-0.0758917758380198</double>
         <double>0.01316166398181384</double>
         <double>0.012764822203960727</double>
         <double>0.005589973203810361</double>
         <double>0.0</double>
         <double>0.0</double>
         <double>0.0</double>
         <double>0.0</double>
         <double>0.0</double>
         <double>0.0</double>
         <double>0.0</double>
         <double>0.0</double>
         <double>0.0</double>
         <double>0.0</double>
         <double>0.0</double>
         <double>0.0</double>
         <double>0.0</double>
         <double>0.0</double>
         <double>0.0</double>
         <double>0.0</double>
         <double>0.0</double>
         <double>0.0</double>
         <double>0.0</double>
         <double>0.0</double>
         <double>0.0</double>
         <double>0.0</double>
         <double>0.0</double>
         <double>0.0</double>
         <double>0.0</double>
         <double>0.0</double>
         <double>0.0</double>
         <double>0.0</double>
         <double>0.0</double>
         <double>0.0</double>
         <double>1.0000000000000009</double>
         <double>0.17427115507325355</double>
         <double>0.1552918913968002</double>
         <double>0.08069430163890287</double>
         <double>0.030677683574369195</double>
         <double>0.09942223201630164</double>
         <double>0.10589366581384918</double>
         <double>0.12990594990192084</double>
         <double>0.2016187718068199</double>
         <double>0.1813962536210633</double>
         <double>0.01493631287231829</double>
         <double>0.008993081654613235</double>
         <double>0.0491180089219513</double>
         <double>-0.08186536933900444</double>
         <double>-0.07947306816628516</double>
         <double>-0.010213947709004908</double>
         <double>0.03279387810019785</double>
         <double>-0.055567817759265475</double>
         <double>-0.027805221689118118</double>
         <double>0.015049347253325468</double>
         <double>-0.054005192746795785</double>
         <double>0.0</double>
         <double>0.0</double>
         <double>0.0</double>
         <double>0.0</double>
         <double>0.0</double>
         <double>0.0</double>
         <double>0.0</double>
         <double>0.0</double>
         <double>0.0</double>
         <double>0.0</double>
         <double>0.0</double>
         <double>0.0</double>
         <double>0.0</double>
         <double>0.0</double>
         <double>0.0</double>
         <double>0.0</double>
         <double>0.0</double>
         <double>0.0</double>
         <double>0.0</double>
         <double>0.0</double>
         <double>0.0</double>
         <double>0.0</double>
         <double>0.0</double>
         <double>0.0</double>
         <double>0.0</double>
         <double>0.0</double>
         <double>0.0</double>
         <double>0.0</double>
         <double>0.0</double>
         <double>0.0</double>
         <double>0.0</double>
         <double>1.0000000000000104</double>
         <double>-0.28203641941965574</double>
         <double>-0.19812735285164523</double>
         <double>0.02334394681535105</double>
         <double>-0.1352200850007432</double>
         <double>-0.016967465273489607</double>
         <double>-0.005439447605273159</double>
         <double>-0.023129045053411897</double>
         <double>-0.1635929324668675</double>
         <double>0.05023534287841476</double>
         <double>0.023996700759559945</double>
         <double>-0.0013754828914092593</double>
         <double>0.13109879035468128</double>
         <double>0.10283484701590413</double>
         <double>0.07337841691559366</double>
         <double>0.0588517235886924</double>
         <double>0.020145393404386383</double>
         <double>0.02860357022583881</double>
         <double>0.09859537211057305</double>
         <double>0.10111582635531388</double>
         <double>0.0</double>
         <double>0.0</double>
         <double>0.0</double>
         <double>0.0</double>
         <double>0.0</double>
         <double>0.0</double>
         <double>0.0</double>
         <double>0.0</double>
         <double>0.0</double>
         <double>0.0</double>
         <double>0.0</double>
         <double>0.0</double>
         <double>0.0</double>
         <double>0.0</double>
         <double>0.0</double>
         <double>0.0</double>
         <double>0.0</double>
         <double>0.0</double>
         <double>0.0</double>
         <double>0.0</double>
         <double>0.0</double>
         <double>0.0</double>
         <double>0.0</double>
         <double>0.0</double>
         <double>0.0</double>
         <double>0.0</double>
         <double>0.0</double>
         <double>0.0</double>
         <double>0.0</double>
         <double>0.0</double>
         <double>0.0</double>
         <double>0.0</double>
         <double>1.0000000000000029</double>
         <double>0.5734746537301957</double>
         <double>0.11224548214428644</double>
         <double>0.31257876989487376</double>
         <double>0.07603951278870089</double>
         <double>0.08576111147878357</double>
         <double>0.15274823228280043</double>
         <double>0.3023978596490609</double>
         <double>-0.04794485334116083</double>
         <double>-0.021907049262241834</double>
         <double>0.03320061009413273</double>
         <double>-0.09711544144754257</double>
         <double>-0.09247645956978183</double>
         <double>-0.05267170431969628</double>
         <double>-0.04304406549794767</double>
         <double>-0.06412602389691621</double>
         <double>0.018292442032078235</double>
         <double>-0.03936270551319408</double>
         <double>-0.048647804883570095</double>
         <double>0.0</double>
         <double>0.0</double>
         <double>0.0</double>
         <double>0.0</double>
         <double>0.0</double>
         <double>0.0</double>
         <double>0.0</double>
         <double>0.0</double>
         <double>0.0</double>
         <double>0.0</double>
         <double>0.0</double>
         <double>0.0</double>
         <double>0.0</double>
         <double>0.0</double>
         <double>0.0</double>
         <double>0.0</double>
         <double>0.0</double>
         <double>0.0</double>
         <double>0.0</double>
         <double>0.0</double>
         <double>0.0</double>
         <double>0.0</double>
         <double>0.0</double>
         <double>0.0</double>
         <double>0.0</double>
         <double>0.0</double>
         <double>0.0</double>
         <double>0.0</double>
         <double>0.0</double>
         <double>0.0</double>
         <double>0.0</double>
         <double>0.0</double>
         <double>0.0</double>
         <double>1.000000000000004</double>
         <double>0.21045702167018943</double>
         <double>0.42322908122464753</double>
         <double>0.16459677102899967</double>
         <double>0.13748696685969602</double>
         <double>0.12047081298957625</double>
         <double>0.34844406617501184</double>
         <double>-0.04635862015398163</double>
         <double>-0.08389613733243029</double>
         <double>0.06150806502221712</double>
         <double>-0.035410471132602615</double>
         <double>-0.09971606421697055</double>
         <double>-0.04063776426982775</double>
         <double>-0.048050273305710905</double>
         <double>-0.04790572977381616</double>
         <double>-0.017201670554809763</double>
         <double>-0.08385162183405867</double>
         <double>-0.09711955364936002</double>
         <double>0.0</double>
         <double>0.0</double>
         <double>0.0</double>
         <double>0.0</double>
         <double>0.0</double>
         <double>0.0</double>
         <double>0.0</double>
         <double>0.0</double>
         <double>0.0</double>
         <double>0.0</double>
         <double>0.0</double>
         <double>0.0</double>
         <double>0.0</double>
         <double>0.0</double>
         <double>0.0</double>
         <double>0.0</double>
         <double>0.0</double>
         <double>0.0</double>
         <double>0.0</double>
         <double>0.0</double>
         <double>0.0</double>
         <double>0.0</double>
         <double>0.0</double>
         <double>0.0</double>
         <double>0.0</double>
         <double>0.0</double>
         <double>0.0</double>
         <double>0.0</double>
         <double>0.0</double>
         <double>0.0</double>
         <double>0.0</double>
         <double>0.0</double>
         <double>0.0</double>
         <double>0.0</double>
         <double>0.9999999999999828</double>
         <double>0.4049423308788763</double>
         <double>0.18563336821571982</double>
         <double>0.10156062413083856</double>
         <double>0.09627756670589954</double>
         <double>0.20533008349277662</double>
         <double>-0.001807994784718248</double>
         <double>0.04321989512059972</double>
         <double>0.0015780618404366118</double>
         <double>0.03822561000490091</double>
         <double>0.03973285373065071</double>
         <double>-0.03453458316210255</double>
         <double>0.049399433750667576</double>
         <double>0.020370922833540715</double>
         <double>0.09651955185812792</double>
         <double>0.05034644244719102</double>
         <double>0.054296702843558343</double>
         <double>0.0</double>
         <double>0.0</double>
         <double>0.0</double>
         <double>0.0</double>
         <double>0.0</double>
         <double>0.0</double>
         <double>0.0</double>
         <double>0.0</double>
         <double>0.0</double>
         <double>0.0</double>
         <double>0.0</double>
         <double>0.0</double>
         <double>0.0</double>
         <double>0.0</double>
         <double>0.0</double>
         <double>0.0</double>
         <double>0.0</double>
         <double>0.0</double>
         <double>0.0</double>
         <double>0.0</double>
         <double>0.0</double>
         <double>0.0</double>
         <double>0.0</double>
         <double>0.0</double>
         <double>0.0</double>
         <double>0.0</double>
         <double>0.0</double>
         <double>0.0</double>
         <double>0.0</double>
         <double>0.0</double>
         <double>0.0</double>
         <double>0.0</double>
         <double>0.0</double>
         <double>0.0</double>
         <double>0.0</double>
         <double>0.999999999999998</double>
         <double>0.2434294077683592</double>
         <double>0.21867124815407474</double>
         <double>0.14792008628413347</double>
         <double>0.4426827173323343</double>
         <double>-0.02272574944451969</double>
         <double>-0.035797732513007226</double>
         <double>0.08202831733598523</double>
         <double>-0.08538136046086817</double>
         <double>-0.030009614232262484</double>
         <double>-0.06103110310212362</double>
         <double>-0.07712754962900505</double>
         <double>-0.017577273092812207</double>
         <double>0.04974949089916753</double>
         <double>-0.059931580607827516</double>
         <double>-0.05731757518151304</double>
         <double>0.0</double>
         <double>0.0</double>
         <double>0.0</double>
         <double>0.0</double>
         <double>0.0</double>
         <double>0.0</double>
         <double>0.0</double>
         <double>0.0</double>
         <double>0.0</double>
         <double>0.0</double>
         <double>0.0</double>
         <double>0.0</double>
         <double>0.0</double>
         <double>0.0</double>
         <double>0.0</double>
         <double>0.0</double>
         <double>0.0</double>
         <double>0.0</double>
         <double>0.0</double>
         <double>0.0</double>
         <double>0.0</double>
         <double>0.0</double>
         <double>0.0</double>
         <double>0.0</double>
         <double>0.0</double>
         <double>0.0</double>
         <double>0.0</double>
         <double>0.0</double>
         <double>0.0</double>
         <double>0.0</double>
         <double>0.0</double>
         <double>0.0</double>
         <double>0.0</double>
         <double>0.0</double>
         <double>0.0</double>
         <double>0.0</double>
         <double>0.9999999999999954</double>
         <double>0.5272153845425085</double>
         <double>0.5119339941541844</double>
         <double>0.26561035375811426</double>
         <double>-0.009741048997351214</double>
         <double>-0.01717157102907707</double>
         <double>0.07894180843767319</double>
         <double>0.010605692537646273</double>
         <double>-0.12175196517571081</double>
         <double>-0.07115741766572678</double>
         <double>-0.022501053490018897</double>
         <double>-0.05996167715544893</double>
         <double>0.020251769703487774</double>
         <double>-0.029331152510834672</double>
         <double>-0.11462411044348852</double>
         <double>0.0</double>
         <double>0.0</double>
         <double>0.0</double>
         <double>0.0</double>
         <double>0.0</double>
         <double>0.0</double>
         <double>0.0</double>
         <double>0.0</double>
         <double>0.0</double>
         <double>0.0</double>
         <double>0.0</double>
         <double>0.0</double>
         <double>0.0</double>
         <double>0.0</double>
         <double>0.0</double>
         <double>0.0</double>
         <double>0.0</double>
         <double>0.0</double>
         <double>0.0</double>
         <double>0.0</double>
         <double>0.0</double>
         <double>0.0</double>
         <double>0.0</double>
         <double>0.0</double>
         <double>0.0</double>
         <double>0.0</double>
         <double>0.0</double>
         <double>0.0</double>
         <double>0.0</double>
         <double>0.0</double>
         <double>0.0</double>
         <double>0.0</double>
         <double>0.0</double>
         <double>0.0</double>
         <double>0.0</double>
         <double>0.0</double>
         <double>0.0</double>
         <double>1.000000000000016</double>
         <double>0.5357015634415081</double>
         <double>0.29301427653678647</double>
         <double>-0.04393897424418947</double>
         <double>-0.02100982876770916</double>
         <double>0.06685053059897875</double>
         <double>0.11630475018479741</double>
         <double>-0.10714554688421746</double>
         <double>-0.045625697528638</double>
         <double>-0.05288384828603759</double>
         <double>-0.04345327726083007</double>
         <double>-0.03337508406290884</double>
         <double>-0.08414217198416765</double>
         <double>-0.07178846470582625</double>
         <double>0.0</double>
         <double>0.0</double>
         <double>0.0</double>
         <double>0.0</double>
         <double>0.0</double>
         <double>0.0</double>
         <double>0.0</double>
         <double>0.0</double>
         <double>0.0</double>
         <double>0.0</double>
         <double>0.0</double>
         <double>0.0</double>
         <double>0.0</double>
         <double>0.0</double>
         <double>0.0</double>
         <double>0.0</double>
         <double>0.0</double>
         <double>0.0</double>
         <double>0.0</double>
         <double>0.0</double>
         <double>0.0</double>
         <double>0.0</double>
         <double>0.0</double>
         <double>0.0</double>
         <double>0.0</double>
         <double>0.0</double>
         <double>0.0</double>
         <double>0.0</double>
         <double>0.0</double>
         <double>0.0</double>
         <double>0.0</double>
         <double>0.0</double>
         <double>0.0</double>
         <double>0.0</double>
         <double>0.0</double>
         <double>0.0</double>
         <double>0.0</double>
         <double>0.0</double>
         <double>0.9999999999999987</double>
         <double>0.2554293125480983</double>
         <double>-0.015021663135331197</double>
         <double>-0.00446949102544142</double>
         <double>0.0592203306283432</double>
         <double>0.002234429117912844</double>
         <double>-0.11407669259367817</double>
         <double>-0.08323428962413035</double>
         <double>-0.013158461562675028</double>
         <double>-0.09639863508747061</double>
         <double>-0.024740712305223886</double>
         <double>-0.05042742207693684</double>
         <double>-0.06874618348868058</double>
         <double>0.0</double>
         <double>0.0</double>
         <double>0.0</double>
         <double>0.0</double>
         <double>0.0</double>
         <double>0.0</double>
         <double>0.0</double>
         <double>0.0</double>
         <double>0.0</double>
         <double>0.0</double>
         <double>0.0</double>
         <double>0.0</double>
         <double>0.0</double>
         <double>0.0</double>
         <double>0.0</double>
         <double>0.0</double>
         <double>0.0</double>
         <double>0.0</double>
         <double>0.0</double>
         <double>0.0</double>
         <double>0.0</double>
         <double>0.0</double>
         <double>0.0</double>
         <double>0.0</double>
         <double>0.0</double>
         <double>0.0</double>
         <double>0.0</double>
         <double>0.0</double>
         <double>0.0</double>
         <double>0.0</double>
         <double>0.0</double>
         <double>0.0</double>
         <double>0.0</double>
         <double>0.0</double>
         <double>0.0</double>
         <double>0.0</double>
         <double>0.0</double>
         <double>0.0</double>
         <double>0.0</double>
         <double>0.9999999999999848</double>
         <double>-0.02585039283521367</double>
         <double>0.007692895544633112</double>
         <double>0.08536195365021565</double>
         <double>-0.06848589263523835</double>
         <double>-0.06786602423406948</double>
         <double>-0.08833923477496194</double>
         <double>-0.013614383729259784</double>
         <double>-0.06311851752435374</double>
         <double>0.05606911431699869</double>
         <double>-0.02642252068158841</double>
         <double>-0.02683375187779645</double>
         <double>0.0</double>
         <double>0.0</double>
         <double>0.0</double>
         <double>0.0</double>
         <double>0.0</double>
         <double>0.0</double>
         <double>0.0</double>
         <double>0.0</double>
         <double>0.0</double>
         <double>0.0</double>
         <double>0.0</double>
         <double>0.0</double>
         <double>0.0</double>
         <double>0.0</double>
         <double>0.0</double>
         <double>0.0</double>
         <double>0.0</double>
         <double>0.0</double>
         <double>0.0</double>
         <double>0.0</double>
         <double>0.0</double>
         <double>0.0</double>
         <double>0.0</double>
         <double>0.0</double>
         <double>0.0</double>
         <double>0.0</double>
         <double>0.0</double>
         <double>0.0</double>
         <double>0.0</double>
         <double>0.0</double>
         <double>0.0</double>
         <double>0.0</double>
         <double>0.0</double>
         <double>0.0</double>
         <double>0.0</double>
         <double>0.0</double>
         <double>0.0</double>
         <double>0.0</double>
         <double>0.0</double>
         <double>0.0</double>
         <double>0.9999999999999913</double>
         <double>0.016305920874509355</double>
         <double>-0.042879965925739574</double>
         <double>-0.08773283343858516</double>
         <double>0.1091835811594223</double>
         <double>0.1129913736344605</double>
         <double>-0.15930193996251382</double>
         <double>0.044364332224397805</double>
         <double>-0.06623980133051686</double>
         <double>-0.13784909749660132</double>
         <double>0.14627460266044107</double>
         <double>0.0</double>
         <double>0.0</double>
         <double>0.0</double>
         <double>0.0</double>
         <double>0.0</double>
         <double>0.0</double>
         <double>0.0</double>
         <double>0.0</double>
         <double>0.0</double>
         <double>0.0</double>
         <double>0.0</double>
         <double>0.0</double>
         <double>0.0</double>
         <double>0.0</double>
         <double>0.0</double>
         <double>0.0</double>
         <double>0.0</double>
         <double>0.0</double>
         <double>0.0</double>
         <double>0.0</double>
         <double>0.0</double>
         <double>0.0</double>
         <double>0.0</double>
         <double>0.0</double>
         <double>0.0</double>
         <double>0.0</double>
         <double>0.0</double>
         <double>0.0</double>
         <double>0.0</double>
         <double>0.0</double>
         <double>0.0</double>
         <double>0.0</double>
         <double>0.0</double>
         <double>0.0</double>
         <double>0.0</double>
         <double>0.0</double>
         <double>0.0</double>
         <double>0.0</double>
         <double>0.0</double>
         <double>0.0</double>
         <double>0.0</double>
         <double>1.0000000000000155</double>
         <double>-0.07502916365743019</double>
         <double>0.05166196554042818</double>
         <double>0.022719457393314758</double>
         <double>-0.13841386154417826</double>
         <double>0.0662276703283814</double>
         <double>0.06972311089500971</double>
         <double>0.07189669163289494</double>
         <double>-0.01748806476913777</double>
         <double>0.24787992631808098</double>
         <double>0.0</double>
         <double>0.0</double>
         <double>0.0</double>
         <double>0.0</double>
         <double>0.0</double>
         <double>0.0</double>
         <double>0.0</double>
         <double>0.0</double>
         <double>0.0</double>
         <double>0.0</double>
         <double>0.0</double>
         <double>0.0</double>
         <double>0.0</double>
         <double>0.0</double>
         <double>0.0</double>
         <double>0.0</double>
         <double>0.0</double>
         <double>0.0</double>
         <double>0.0</double>
         <double>0.0</double>
         <double>0.0</double>
         <double>0.0</double>
         <double>0.0</double>
         <double>0.0</double>
         <double>0.0</double>
         <double>0.0</double>
         <double>0.0</double>
         <double>0.0</double>
         <double>0.0</double>
         <double>0.0</double>
         <double>0.0</double>
         <double>0.0</double>
         <double>0.0</double>
         <double>0.0</double>
         <double>0.0</double>
         <double>0.0</double>
         <double>0.0</double>
         <double>0.0</double>
         <double>0.0</double>
         <double>0.0</double>
         <double>0.0</double>
         <double>0.0</double>
         <double>0.9999999999999937</double>
         <double>-0.08768959340002096</double>
         <double>-0.022605108492206923</double>
         <double>-0.09995813540219799</double>
         <double>-0.11955265820260465</double>
         <double>-0.007471686286602747</double>
         <double>-0.008428255577619729</double>
         <double>-0.13385704779818608</double>
         <double>-0.04657061063738134</double>
         <double>0.0</double>
         <double>0.0</double>
         <double>0.0</double>
         <double>0.0</double>
         <double>0.0</double>
         <double>0.0</double>
         <double>0.0</double>
         <double>0.0</double>
         <double>0.0</double>
         <double>0.0</double>
         <double>0.0</double>
         <double>0.0</double>
         <double>0.0</double>
         <double>0.0</double>
         <double>0.0</double>
         <double>0.0</double>
         <double>0.0</double>
         <double>0.0</double>
         <double>0.0</double>
         <double>0.0</double>
         <double>0.0</double>
         <double>0.0</double>
         <double>0.0</double>
         <double>0.0</double>
         <double>0.0</double>
         <double>0.0</double>
         <double>0.0</double>
         <double>0.0</double>
         <double>0.0</double>
         <double>0.0</double>
         <double>0.0</double>
         <double>0.0</double>
         <double>0.0</double>
         <double>0.0</double>
         <double>0.0</double>
         <double>0.0</double>
         <double>0.0</double>
         <double>0.0</double>
         <double>0.0</double>
         <double>0.0</double>
         <double>0.0</double>
         <double>0.0</double>
         <double>0.0</double>
         <double>0.9999999999999919</double>
         <double>0.3095640912310769</double>
         <double>0.10161092059551571</double>
         <double>0.1980855103388876</double>
         <double>0.16271687742965352</double>
         <double>0.025779659733848652</double>
         <double>-0.0055033275305884375</double>
         <double>0.1114938326637257</double>
         <double>0.0</double>
         <double>0.0</double>
         <double>0.0</double>
         <double>0.0</double>
         <double>0.0</double>
         <double>0.0</double>
         <double>0.0</double>
         <double>0.0</double>
         <double>0.0</double>
         <double>0.0</double>
         <double>0.0</double>
         <double>0.0</double>
         <double>0.0</double>
         <double>0.0</double>
         <double>0.0</double>
         <double>0.0</double>
         <double>0.0</double>
         <double>0.0</double>
         <double>0.0</double>
         <double>0.0</double>
         <double>0.0</double>
         <double>0.0</double>
         <double>0.0</double>
         <double>0.0</double>
         <double>0.0</double>
         <double>0.0</double>
         <double>0.0</double>
         <double>0.0</double>
         <double>0.0</double>
         <double>0.0</double>
         <double>0.0</double>
         <double>0.0</double>
         <double>0.0</double>
         <double>0.0</double>
         <double>0.0</double>
         <double>0.0</double>
         <double>0.0</double>
         <double>0.0</double>
         <double>0.0</double>
         <double>0.0</double>
         <double>0.0</double>
         <double>0.0</double>
         <double>0.0</double>
         <double>0.0</double>
         <double>0.999999999999976</double>
         <double>0.1390396557661169</double>
         <double>0.14779857075493194</double>
         <double>0.2788570705128958</double>
         <double>0.169543181452836</double>
         <double>0.008689899926118126</double>
         <double>0.36000246215241255</double>
         <double>0.0</double>
         <double>0.0</double>
         <double>0.0</double>
         <double>0.0</double>
         <double>0.0</double>
         <double>0.0</double>
         <double>0.0</double>
         <double>0.0</double>
         <double>0.0</double>
         <double>0.0</double>
         <double>0.0</double>
         <double>0.0</double>
         <double>0.0</double>
         <double>0.0</double>
         <double>0.0</double>
         <double>0.0</double>
         <double>0.0</double>
         <double>0.0</double>
         <double>0.0</double>
         <double>0.0</double>
         <double>0.0</double>
         <double>0.0</double>
         <double>0.0</double>
         <double>0.0</double>
         <double>0.0</double>
         <double>0.0</double>
         <double>0.0</double>
         <double>0.0</double>
         <double>0.0</double>
         <double>0.0</double>
         <double>0.0</double>
         <double>0.0</double>
         <double>0.0</double>
         <double>0.0</double>
         <double>0.0</double>
         <double>0.0</double>
         <double>0.0</double>
         <double>0.0</double>
         <double>0.0</double>
         <double>0.0</double>
         <double>0.0</double>
         <double>0.0</double>
         <double>0.0</double>
         <double>0.0</double>
         <double>0.0</double>
         <double>0.9999999999999962</double>
         <double>0.022871723978777125</double>
         <double>0.03036482461477435</double>
         <double>-0.029872430012624886</double>
         <double>0.06697845070582946</double>
         <double>-0.040516966919788996</double>
         <double>0.0</double>
         <double>0.0</double>
         <double>0.0</double>
         <double>0.0</double>
         <double>0.0</double>
         <double>0.0</double>
         <double>0.0</double>
         <double>0.0</double>
         <double>0.0</double>
         <double>0.0</double>
         <double>0.0</double>
         <double>0.0</double>
         <double>0.0</double>
         <double>0.0</double>
         <double>0.0</double>
         <double>0.0</double>
         <double>0.0</double>
         <double>0.0</double>
         <double>0.0</double>
         <double>0.0</double>
         <double>0.0</double>
         <double>0.0</double>
         <double>0.0</double>
         <double>0.0</double>
         <double>0.0</double>
         <double>0.0</double>
         <double>0.0</double>
         <double>0.0</double>
         <double>0.0</double>
         <double>0.0</double>
         <double>0.0</double>
         <double>0.0</double>
         <double>0.0</double>
         <double>0.0</double>
         <double>0.0</double>
         <double>0.0</double>
         <double>0.0</double>
         <double>0.0</double>
         <double>0.0</double>
         <double>0.0</double>
         <double>0.0</double>
         <double>0.0</double>
         <double>0.0</double>
         <double>0.0</double>
         <double>0.0</double>
         <double>0.0</double>
         <double>0.9999999999999927</double>
         <double>-0.026643401106180045</double>
         <double>0.37525502740646133</double>
         <double>0.5329160124488652</double>
         <double>0.1595304656585661</double>
         <double>0.0</double>
         <double>0.0</double>
         <double>0.0</double>
         <double>0.0</double>
         <double>0.0</double>
         <double>0.0</double>
         <double>0.0</double>
         <double>0.0</double>
         <double>0.0</double>
         <double>0.0</double>
         <double>0.0</double>
         <double>0.0</double>
         <double>0.0</double>
         <double>0.0</double>
         <double>0.0</double>
         <double>0.0</double>
         <double>0.0</double>
         <double>0.0</double>
         <double>0.0</double>
         <double>0.0</double>
         <double>0.0</double>
         <double>0.0</double>
         <double>0.0</double>
         <double>0.0</double>
         <double>0.0</double>
         <double>0.0</double>
         <double>0.0</double>
         <double>0.0</double>
         <double>0.0</double>
         <double>0.0</double>
         <double>0.0</double>
         <double>0.0</double>
         <double>0.0</double>
         <double>0.0</double>
         <double>0.0</double>
         <double>0.0</double>
         <double>0.0</double>
         <double>0.0</double>
         <double>0.0</double>
         <double>0.0</double>
         <double>0.0</double>
         <double>0.0</double>
         <double>0.0</double>
         <double>0.0</double>
         <double>0.0</double>
         <double>0.0</double>
         <double>0.0</double>
         <double>1.0000000000000118</double>
         <double>0.02982826851794744</double>
         <double>-0.04884422445043429</double>
         <double>0.20589847516000095</double>
         <double>0.0</double>
         <double>0.0</double>
         <double>0.0</double>
         <double>0.0</double>
         <double>0.0</double>
         <double>0.0</double>
         <double>0.0</double>
         <double>0.0</double>
         <double>0.0</double>
         <double>0.0</double>
         <double>0.0</double>
         <double>0.0</double>
         <double>0.0</double>
         <double>0.0</double>
         <double>0.0</double>
         <double>0.0</double>
         <double>0.0</double>
         <double>0.0</double>
         <double>0.0</double>
         <double>0.0</double>
         <double>0.0</double>
         <double>0.0</double>
         <double>0.0</double>
         <double>0.0</double>
         <double>0.0</double>
         <double>0.0</double>
         <double>0.0</double>
         <double>0.0</double>
         <double>0.0</double>
         <double>0.0</double>
         <double>0.0</double>
         <double>0.0</double>
         <double>0.0</double>
         <double>0.0</double>
         <double>0.0</double>
         <double>0.0</double>
         <double>0.0</double>
         <double>0.0</double>
         <double>0.0</double>
         <double>0.0</double>
         <double>0.0</double>
         <double>0.0</double>
         <double>0.0</double>
         <double>0.0</double>
         <double>0.0</double>
         <double>0.0</double>
         <double>0.0</double>
         <double>0.0</double>
         <double>1.0000000000000075</double>
         <double>0.45561238289997963</double>
         <double>0.1881806231946641</double>
         <double>0.0</double>
         <double>0.0</double>
         <double>0.0</double>
         <double>0.0</double>
         <double>0.0</double>
         <double>0.0</double>
         <double>0.0</double>
         <double>0.0</double>
         <double>0.0</double>
         <double>0.0</double>
         <double>0.0</double>
         <double>0.0</double>
         <double>0.0</double>
         <double>0.0</double>
         <double>0.0</double>
         <double>0.0</double>
         <double>0.0</double>
         <double>0.0</double>
         <double>0.0</double>
         <double>0.0</double>
         <double>0.0</double>
         <double>0.0</double>
         <double>0.0</double>
         <double>0.0</double>
         <double>0.0</double>
         <double>0.0</double>
         <double>0.0</double>
         <double>0.0</double>
         <double>0.0</double>
         <double>0.0</double>
         <double>0.0</double>
         <double>0.0</double>
         <double>0.0</double>
         <double>0.0</double>
         <double>0.0</double>
         <double>0.0</double>
         <double>0.0</double>
         <double>0.0</double>
         <double>0.0</double>
         <double>0.0</double>
         <double>0.0</double>
         <double>0.0</double>
         <double>0.0</double>
         <double>0.0</double>
         <double>0.0</double>
         <double>0.0</double>
         <double>0.0</double>
         <double>0.0</double>
         <double>0.0</double>
         <double>1.0000000000000007</double>
         <double>0.08933713730460002</double>
         <double>0.0</double>
         <double>0.0</double>
         <double>0.0</double>
         <double>0.0</double>
         <double>0.0</double>
         <double>0.0</double>
         <double>0.0</double>
         <double>0.0</double>
         <double>0.0</double>
         <double>0.0</double>
         <double>0.0</double>
         <double>0.0</double>
         <double>0.0</double>
         <double>0.0</double>
         <double>0.0</double>
         <double>0.0</double>
         <double>0.0</double>
         <double>0.0</double>
         <double>0.0</double>
         <double>0.0</double>
         <double>0.0</double>
         <double>0.0</double>
         <double>0.0</double>
         <double>0.0</double>
         <double>0.0</double>
         <double>0.0</double>
         <double>0.0</double>
         <double>0.0</double>
         <double>0.0</double>
         <double>0.0</double>
         <double>0.0</double>
         <double>0.0</double>
         <double>0.0</double>
         <double>0.0</double>
         <double>0.0</double>
         <double>0.0</double>
         <double>0.0</double>
         <double>0.0</double>
         <double>0.0</double>
         <double>0.0</double>
         <double>0.0</double>
         <double>0.0</double>
         <double>0.0</double>
         <double>0.0</double>
         <double>0.0</double>
         <double>0.0</double>
         <double>0.0</double>
         <double>0.0</double>
         <double>0.0</double>
         <double>0.0</double>
         <double>1.000000000000014</double>
      </values>
   </indicatorCorrelations>
</dataInformation>
